# Supplementary material for: Oropouche infection in Peruvian patients: A systematic review and meta-analysis
Source: PLoS One. 2025 Dec 4;20(12):e0337522. doi: 10.1371/journal.pone.0337522 (PMC12677477; doi:10.1371/journal.pone.0337522)
Supplement: S4 Table — (XLSX) [file pone.0337522.s004.xlsx]

## Sheet: Database (n=152)
N°	title	year	journal	authors	doi
EndNote-01	Arthropod-Borne and Rodent-Borne Infections in Peru From 1990 to 2022	2025	The Journal of Infectious Diseases		10.1093/infdis/jiae608
EndNote-02	Iquitos Virus: A Novel Reassortant Orthobunyavirus Associated with Human Illness in Peru	2011	PLoS Neglected Tropical Diseases	Aguilar, Patricia V. and Barrett, Alan D. and Saeed, Mohammad F. and Watts, Douglas M. and Russell, Kevin and Guevara, Carolina and Ampuero, Julia S. and Suarez, Luis and Cespedes, Manuel and Montgomery, Joel M. and Halsey, Eric S. and Kochel, Tadeusz J.	10.1371/journal.pntd.0001315
EndNote-03	Brote de Fiebre de Oropuche en Bagazán, San Martín - Perú: Evaluación Epidemiológica, Manifestaciones Gastrointestinales y Hemorrágicas	2010	Rev Gastroenterol Peru	Alvarez-Falconi PP, Ríos Ruiz BA.	10.47892/rgp.2010.304.421
EndNote-04	Emerging and reemerging arboviruses: A new threat in Eastern Peru	2017	PLOS ONE	Alva-Urcia, Carlos and Aguilar-Luis, Miguel Angel and Palomares-Reyes, Carlos and Silva-Caso, Wilmer and Suarez-Ognio, Luis and Weilg, Pablo and Manrique, Carlos and Vasquez-Achaya, Fernando and del Valle, Luis J. and del Valle-Mendoza, Juana	10.1371/journal.pone.0187897
EndNote-05	The implication of genetic reassortment in the diagnosis and epidemiology of Oropouche virus in Peru	2018	Salud Publica de Mexico	Atamari-Anahui, N. and Ccorahua-Ríos, M. S. and Cabrera-Enríquez, J. A. and Vilcarromero, S.	10.21149/9215
EndNote-06	Epidemiology of endemic Oropouche virus transmission in upper Amazonian Peru	1998	The American journal of tropical medicine and hygiene	Baisley, K. J. and Watts, D. M. and Munstermann, L. E. and Wilson, M. L.	10.4269/ajtmh.1998.59.710
EndNote-07	Establishment of a multisite umbrella cohort study protocol to describe the epidemiology and aetiologies of acute undifferentiated febrile illness in Latin America	2024	BMJ Open	Cabada, Miguel Mauricio and Aguilar, Patricia Veronica and Rodas, Juan David and Hidalgo, Marylin and Mozo, Karen and Gonzalez-Diaz, Eugenia Smirna and Jimenez-Coello, Matilde and Diaz, Francisco Javier and Dacso, Mathew M. and Ortega-Pacheco, Antonio and Arboleda, Margarita and Walker, David H. and Weaver, Scott C. and Melby, Peter C.	10.1136/bmjopen-2023-083560
EndNote-08	Early Release - Co-Circulation of 2 Oropouche Virus Lineages during Outbreak, Amazon Region of Peru, 2023–2024 - Volume 31, Number 4—April 2025 - Emerging Infectious Diseases journal - CDC	2024	Emerging Infectious Diseases	Cruz, Cristhopher D. and Espejo, Victoria and Espinoza, Angelica and Castillo-Oré, Roger M. and Troncos, Gilda and Ampuero, Julia S. and Silva, Maria E.	10.3201/eid3104.241748
EndNote-09	Co-Circulation of 2 Oropouche Virus Lineages during Outbreak, Amazon Region of Peru, 2023-2024	2025	Emerg Infect Dis	Cruz, Cristhopher D. and Espejo, Victoria and Espinoza, Angelica and Castillo-Oré, Roger M. and Troncos, Gilda and Ampuero, Julia S. and Silva, Maria E.	10.3201/eid3104.241748
EndNote-10	Co-Circulation of 2 Oropouche Virus Lineages during Outbreak, Amazon Region of Peru, 2023–2024	2025	Emerging Infectious Diseases	Cruz, C. D. and Espejo, V. and Espinoza, A. and Castillo-Oré, R. M. and Troncos, G. and Ampuero, J. S. and Silva, M. E.	10.3201/eid3104.241748
EndNote-11	Co-Circulation of 2 Oropouche Virus Lineages during Outbreak, Amazon Region of Peru, 2023-2024	2025	Emerg Infect Dis	Cruz, C. D. and Espejo, V. and Espinoza, A. and Castillo-Orц╘, R. M. and Troncos, G. and Ampuero, J. S. and Silva, M. E.	10.3201/eid3104.241748
EndNote-12	Oropouche Virus: Clinical, Epidemiological, and Molecular Aspects of a Neglected Orthobunyavirus	2017	The American Journal of Tropical Medicine and Hygiene	da Rosa, Jorge Fernando Travassos and de Souza, William Marciel and de Paula Pinheiro, Francisco and Figueiredo, Mário Luiz and Cardoso, Jedson Ferreira and Acrani, Gustavo Olszanski and Nunes, Márcio Roberto Teixeira	10.4269/ajtmh.16-0672
EndNote-13	Rapid Viral Expansion Beyond the Amazon Basin: Increased Epidemic Activity of Oropouche Virus Across the Americas	2024	medRxiv	de Melo Iani, Felipe Campos and Pereira, Felicidade Mota and de Oliveira, Elaine Cristina and Rodrigues, Janete Taynã Nascimento and Machado, Mariza Hoffmann and Fonseca, Vagner and Adelino, Talita Emile Ribeiro and Guimarães, Natália Rocha and Tomé, Luiz Marcelo Ribeiro and Gómez, Marcela Kelly Astete and Nardy, Vanessa Brandão and Ribeiro, Adriana Aparecida and Rosewell, Alexander and Ferreira,…	10.1101/2024.08.02.24311415
EndNote-14	Travel-associated international spread of Oropouche virus beyond the Amazon	2025	Journal of Travel Medicine	de Melo Iani, Felipe Campos and Pereira, Felicidade Mota and de Oliveira, Elaine Cristina and Rodrigues, Janete Taynã Nascimento and Machado, Mariza Hoffmann and Fonseca, Vagner and Adelino, Talita Emile Ribeiro and Guimarães, Natália Rocha and Tomé, Luiz Marcelo Ribeiro and Gómez, Marcela Kelly Astete and Nardy, Vanessa Brandão and Ribeiro, Adriana Aparecida and Rosewell, Alexander and Ferreira,…	10.1093/jtm/taaf018
EndNote-15	Unidentified dengue serotypes in DENV positive samples and detection of other pathogens responsible for an acute febrile illness outbreak 2016 in Cajamarca, Peru	2020	BMC Research Notes	del Valle-Mendoza, Juana and Vasquez-Achaya, Fernando and Aguilar-Luis, Miguel Angel and Martins-Luna, Johanna and Bazán-Mayra, Jorge and Zavaleta-Gavidia, Victor and Silva-Caso, Wilmer and Carrillo-Ng, Hugo and Tarazona-Castro, Yordi and Aquino-Ortega, Ronald and del Valle, Luis J.	10.1186/s13104-020-05318-5
EndNote-16	Unidentified dengue serotypes in DENV positive samples and detection of other pathogens responsible for an acute febrile illness outbreak 2016 in Cajamarca, Peru	2020	BMC Res Notes	Del Valle-Mendoza, J. and Vasquez-Achaya, F. and Aguilar-Luis, M. A. and Martins-Luna, J. and Bazц║n-Mayra, J. and Zavaleta-Gavidia, V. and Silva-Caso, W. and Carrillo-Ng, H. and Tarazona-Castro, Y. and Aquino-Ortega, R. and Del Valle, L. J.	10.1186/s13104-020-05318-5
EndNote-17	Oropouche virus infection in patients with acute febrile syndrome: Is a predictive model based solely on signs and symptoms useful?	2022	PLoS ONE	Durango-Chavez, Hilda V. and Toro-Huamanchumo, Carlos J. and Silva-Caso, Wilmer and Martins-Luna, Johanna and Aguilar-Luis, Miguel Angel and del Valle-Mendoza, Juana and Puyen, Zully M.	10.1371/journal.pone.0270294
EndNote-18	The spatiotemporal ecology of Oropouche virus across Latin America: a multidisciplinary, laboratory-based, modelling study	2025	The Lancet Infectious Diseases	Fischer, Carlo and Frühauf, Anna and Inchauste, Lucia and Cassiano, Murilo Henrique Anzolini and Ramirez, Heriberto Arévalo and Barthélémy, Karine and Machicado, Lissete Bautista and Bozza, Fernando Augusto and Brites, Carlos and Cabada, Miguel Mauricio and Sánchez, César A. Cabezas and Rodríguez, Angie Cervantes and de Lamballerie, Xavier and de Los Milagros Peralta Delgado, Roxana and de Olivei…	10.1016/s1473-3099(25)00110-0
EndNote-19	Arboviral Etiologies of Acute Febrile Illnesses in Western South America, 2000–2007	2010	PLoS Neglected Tropical Diseases	Forshey, Brett M. and Guevara, Carolina and Laguna-Torres, V. Alberto and Cespedes, Manuel and Vargas, Jorge and Gianella, Alberto and Vallejo, Efrain and Madrid, César and Aguayo, Nicolas and Gotuzzo, Eduardo and Suarez, Victor and Morales, Ana Maria and Beingolea, Luis and Reyes, Nora and Perez, Juan and Negrete, Monica and Rocha, Claudio and Morrison, Amy C. and Russell, Kevin L. and J. Blair,…	10.1371/journal.pntd.0000787
EndNote-20	Detección de la circulación del virus Oropuche en la región Madre de Dios, Perú, (diciembre 2015 - enero 2016)	2016	Revista Peruana de Medicina Experimental y Salud Pública	García, María P. and Merino, Nancy S. and Figueroa, Dana and Marcelo, Adolfo and Tineo V, Edwin and Manrique, Carlos and Donaires, Fernando and Céspedes, Manuel and Cabrera, Rufino and Cabezas, César	10.17843/rpmesp.2016.332.2098
EndNote-21	[Detection of Oropouche viral circulation in Madre de Dios region, Peru (december 2015 to january 2016)]	2016	Rev Peru Med Exp Salud Publica	García, María P. and Merino, Nancy S. and Figueroa, Dana and Marcelo, Adolfo and Tineo V, Edwin and Manrique, Carlos and Donaires, Fernando and Céspedes, Manuel and Cabrera, Rufino and Cabezas, César
EndNote-22	[Detection of Oropouche viral circulation in Madre de Dios region, Peru (december 2015 to january 2016)]	2016	Rev Peru Med Exp Salud Publica	Garcц╜a, M. P. and Merino, N. S. and Figueroa, D. and Marcelo, A. and Tineo, V. E. and Manrique, C. and Donaires, F. and Cц╘spedes, M. and Cabrera, R. and Cabezas, C.
EndNote-23	La fiebre de Oropouche: ¿Una nueva amenaza para la Salud Global?	2024	Boletín Epidemiológico Semanal	Guerras, Juan Miguel and Estévez-Reboredo, Rosa Mª and Herrador-Ortiz, Zaida and Fernández-Martínez, Beatriz	10.4321/s2173-92772024000300002
EndNote-24	Arthropod-Borne and Rodent-Borne Infections in Peru From 1990 to 2022	2025	Journal of Infectious Diseases	Guevara, C. and Ampuero, J. S. and Schilling, M.	10.1093/infdis/jiae608
EndNote-25	Evolutionary Dynamics of Oropouche Virus in South America	2020	Journal of Virology	Gutierrez, Bernardo and Wise, Emma L. and Pullan, Steven T. and Logue, Christopher H. and Bowden, Thomas A. and Escalera-Zamudio, Marina and Trueba, Gabriel and Nunes, Marcio R. T. and Faria, Nuno R. and Pybus, Oliver G.	10.1128/jvi.01127-19
EndNote-26	Oropouche infection a neglected arbovirus in patients with acute febrile illness from the Peruvian coast	2020	BMC Research Notes	Martins-Luna, Johanna and del Valle-Mendoza, Juana and Silva-Caso, Wilmer and Sandoval, Isabel and del Valle, Luis J. and Palomares-Reyes, Carlos and Carrillo-Ng, Hugo and Peña-Tuesta, Isaac and Aguilar-Luis, Miguel Angel	10.1186/s13104-020-4937-1
EndNote-27	Oropouche infection a neglected arbovirus in patients with acute febrile illness from the Peruvian coast	2020	BMC Res Notes	Martins-Luna, J. and Del Valle-Mendoza, J. and Silva-Caso, W. and Sandoval, I. and Del Valle, L. J. and Palomares-Reyes, C. and Carrillo-Ng, H. and Peц╠a-Tuesta, I. and Aguilar-Luis, M. A.	10.1186/s13104-020-4937-1
EndNote-28	Changes in Relative Species Compositions of Biting Midges (Diptera: Ceratopogonidae) and an Outbreak of Oropouche Virus in Iquitos, Peru	2005	Journal of Medical Entomology	Mercer, David R. and Castillo-Pizango, Maikol J.	10.1093/jmedent/42.4.554
EndNote-29	Biting Rates and Developmental Substrates for Biting Midges (Diptera: Ceratopogonidae) in Iquitos, Peru	2003	Journal of Medical Entomology	Mercer, David R. and Spinelli, Gustavo R. and Watts, Douglas M. and Tesh, Robert B.	10.1603/0022-2585-40.6.807
EndNote-30	Isolation of Madre de Dios Virus (Orthobunyavirus; Bunyaviridae), an Oropouche Virus Species Reassortant, from a Monkey in Venezuela	2016	The American journal of tropical medicine and hygiene	Navarro, Juan-Carlos and Giambalvo, Dileyvic and Hernandez, Rosa and Auguste, Albert J. and Tesh, Robert B. and Weaver, Scott C. and Montañez, Humberto and Liria, Jonathan and Lima, Anderson and Travassos da Rosa, Jorge Fernando Soares and da Silva, Sandro P. and Vasconcelos, Janaina M. and Oliveira, Rodrigo and Vianez, João L. S. G. and Nunes, Marcio R. T.	10.4269/ajtmh.15-0679
EndNote-31	Human outbreaks of a novel reassortant Oropouche virus in the Brazilian Amazon region	2024	Nature Medicine	Naveca, Felipe Gomes and Almeida, Tatiana Amaral Pires de and Souza, Victor and Nascimento, Valdinete and Silva, Dejanane and Nascimento, Fernanda and Mejía, Matilde and Oliveira, Yasmin Silva de and Rocha, Luisa and Xavier, Natana and Lopes, Janis and Maito, Rodrigo and Meneses, Cátia and Amorim, Tatyana and Fé, Luciana and Camelo, Fernanda Sindeaux and Silva, Samyly Coutinho de Aguiar and Melo,…	10.1038/s41591-024-03300-3
EndNote-32	Emergence of a novel reassortant Oropouche virus drives persistent human outbreaks in the Brazilian Amazon region from 2022 to 2024	2024	medRxiv	Naveca, Felipe Gomes and de Almeida, Tatiana Amaral Pires and Souza, Victor and Nascimento, Valdinete and Silva, Dejanane and Nascimento, Fernanda and Mejía, Matilde and de Oliveira, Yasmin Silva and Rocha, Luisa and Xavier, Natana and Lopes, Janis and Maito, Rodrigo and Meneses, Cátia and Amorim, Tatyana and Fé, Luciana and Camelo, Fernanda Sindeaux and de Aguiar Silva, Samyly Coutinho and de Me…	10.1101/2024.07.23.24310415
EndNote-33	Human Orthobunyavirus Infections, Tefé, Amazonas, Brazil	2018	PLoS Currents: Outbreaks	Naveca, Felipe Gomes and Nascimento, Valdinete Alves and Souza, Victor Costa and de Figueiredo, Regina M. P.	10.1371/currents.outbreaks
EndNote-34	Genomic Epidemiology of 2023-2024 Oropouche Outbreak in Iquitos, Peru reveals independent origin from a concurrent outbreak in Brazil	2024	medRxiv	Olortegui, Maribel Paredes and Schiaffino, Francesca and Peñataro Yori, Pablo and Colston, Josh M. and Shapiama Lopez, Valentino and Pinedo Vasquez, Tackeshy and Garcia Bardales, Paul F. and Flynn, Thomas G. and Ramal-Asayag, Cesar and Hughes, Holley R. and Davis, Emily and Russell, Brandy J. and Brault, Aaron C. and Palomino, Yuri Alfonso Alegre and Munayco, Cesar and Liu, Jie and Houpt, Eric an…	10.1101/2024.12.08.24318674
EndNote-35	Genomic Epidemiology of 2023-2024 Oropouche Outbreak in Iquitos, Peru reveals independent origin from a concurrent outbreak in Brazil	2024	medRxiv	Olortegui, Maribel Paredes and Schiaffino, Francesca and Peñataro_Yori, Pablo and Colston, Josh M. and Shapiama_Lopez, Valentino and Pinedo_Vasquez, Tackeshy and Garcia_Bardales, Paul F. and Flynn, Thomas G. and Ramal-Asayag, Cesar and Hughes, Holley R. and Davis, Emily and Russell, Brandy J. and Brault, Aaron C. and Palomino, Yuri Alfonso Alegre and Munayco, Cesar and Liu, Jie and Houpt, Eric an…	10.1101/2024.12.08.24318674
EndNote-36	Genomic Epidemiology of 2023-2024 Oropouche Outbreak in Iquitos, Peru reveals independent origin from a concurrent outbreak in Brazil	2024	medRxiv	Olortegui, M. P. and Schiaffino, F. and Peц╠ataro Yori, P. and Colston, J. M. and Shapiama Lopez, V. and Pinedo Vasquez, T. and Garcia Bardales, P. F. and Flynn, T. G. and Ramal-Asayag, C. and Hughes, H. R. and Davis, E. and Russell, B. J. and Brault, A. C. and Palomino, Y. A. A. and Munayco, C. and Liu, J. and Houpt, E. and Cooper, K. K. and Parker, C. T. and Kosek, M. N.	10.1101/2024.12.08.24318674
EndNote-37	Sera of Peruvians with fever of unknown origins include viral nucleic acids from non-vertebrate hosts	2018	Virus Genes	Phan, T. G. and del Valle Mendoza, J. and Sadeghi, M. and Altan, E. and Deng, X. and Delwart, E.	10.1007/s11262-017-1514-3
EndNote-38	First Detection of Oropouche Virus in Culicoides insignis in the Ucayali Region, Peru: Evidence of a Possible New Vector	2024	medRxiv	Requena-Zúñiga, Edwin and Palomino-Salcedo, Miriam and García-Mendoza, María P. and Figueroa-Romero, Maribel D. and Merino-Sarmiento, Nancy S. and Escalante-Maldonado, Oscar and Cornelio-Santos, Ana L. and Cárdenas-Garcia, Patricia and Jiménez, Carlos Augusto and Cabezas-Sanchez, César	10.1101/2024.12.06.24318268
EndNote-39	Molecular detection and clinical characteristics of Bartonella bacilliformis, Leptospira spp., and Rickettsia spp. in the Southeastern Peruvian Amazon basin	2018	BMC Infectious Diseases	Ricapa-Antay, Fiorella and Diaz-Melon, Katia and Silva-Caso, Wilmer and del Valle, Luis J. and Aguilar-Luis, Miguel Angel and Vasquez-Achaya, Fernando and Palomares-Reyes, Carlos and Weilg, Pablo and Li, Dongmei and Manrique, Carlos and del Valle-Mendoza, Juana	10.1186/s12879-018-3541-7
EndNote-40	Vegetation loss and the 2016 Oropouche fever outbreak in Peru	2017	Memórias do Instituto Oswaldo Cruz	Romero-Alvarez, Daniel and Escobar, Luis E.	10.1590/0074-02760160415
EndNote-41	Oropouche fever, an emergent disease from the Americas	2017	Microbes and Infection	Romero-Alvarez, Daniel and Escobar, Luis E.	10.1016/j.micinf.2017.11.013
EndNote-42	Oropouche fever, an emergent disease from the Americas	2018	Microbes and Infection	Romero-Alvarez, Daniel and Escobar, Luis E.	https://doi.org/10.1016/j.micinf.2017.11.013
EndNote-43	Diagnosis of Oropouche Virus Infection Using a Recombinant Nucleocapsid Protein-Based Enzyme Immunoassay	2001	Journal of Clinical Microbiology	Saeed, Mohammad F. and Nunes, Marcio and Vasconcelos, Pedro F. and Da Rosa, Amelia P. A. Travassos and Watts, Douglas M. and Russell, Kevin and Shope, Robert E. and Tesh, Robert B. and Barrett, Alan D. T.	10.1128/jcm.39.7.2445-2452.2001
EndNote-44	Jatobal virus is a reassortant containing the small RNA of Oropouche virus	2001	Virus Research	Saeed, Mohammad F. and Wang, Heiman and Suderman, Miguel and Beasley, David W. C. and Travassos da Rosa, Amelia and Li, Li and Shope, Robert E. and Tesh, Robert B. and Barrett, Alan D. T.	https://doi.org/10.1016/S0168-1702(01)00262-3
EndNote-45	Oropouche Fever: A Review	2018	Viruses	Sakkas, Hercules and Bozidis, Petros and Franks, Ashley and Papadopoulou, Chrissanthy	10.3390/v10040175
EndNote-46	Experimental infection of suckling mice by subcutaneous inoculation with Oropouche virus	2012	Virus Research	Santos, Rodrigo I. and Almeida, Mariana F. P. and Paula, Flávia E. and Rodrigues, Alcir Humberto and Saranzo, Ariane Mattioli and Paula, André E. and Silva, Maria Lúcia and Correa, Vani Maria Alves and Acrani, Gustavo Olszanski and Neder, Luciano and Arruda, Eurico	10.1016/j.virusres.2012.07.006
EndNote-47	Oropouche Virus (OROV) in Pregnancy: An Emerging Cause of Placental and Fetal Infection Associated with Stillbirth and Microcephaly following Vertical Transmission	2024	Viruses	Schwartz, David A. and Dashraath, Pradip and Baud, David	10.3390/v16091435
EndNote-48	First outbreak of Oropouche Fever reported in a non-endemic western region of the Peruvian Amazon: Molecular diagnosis and clinical characteristics	2019	International Journal of Infectious Diseases	Silva-Caso, Wilmer and Aguilar-Luis, Miguel Angel and Palomares-Reyes, Carlos and Mazulis, Fernando and Weilg, Claudia and Del Valle, Luis J. and Espejo-Evaristo, Jaquelin and Soto-Febres, Fernando and Martins-Luna, Johanna and Del Valle-Mendoza, Juana	10.1016/j.ijid.2019.04.011
EndNote-49	First outbreak of Oropouche Fever reported in a non-endemic central-western region of the Peruvian Amazon. Molecular diagnosis and clinical characteristics	2018	INTERNATIONAL JOURNAL OF INFECTIOUS DISEASES	Silva-Caso, W. and Luis, M. A. A. and Mazulis, F. and Palomares-Reyes, C. and Weilg, C. and Del Valle, L. and Espejo-Evaristo, J. and Soto-Febres, F. and Mendoza, J. D.	10.1016/j.ijid.2018.04.3850
EndNote-50	First outbreak of Oropouche Fever reported in a non-endemic central-western region of the Peruvian Amazon. Molecular diagnosis and clinical characteristics	2018	International Journal of Infectious Diseases	Silva-Caso, W. and Luis, M. A. Aguilar and Mazulis, F. and Palomares-Reyes, C. and Weilg, C. and Del Valle, L. and Espejo-Evaristo, J. and Soto-Febres, F. and Mendoza, J. Del Valle	https://doi.org/10.1016/j.ijid.2018.04.3850
EndNote-51	Lack of Evidence of Sylvatic Transmission of Dengue Viruses in the Amazon Rainforest Near Iquitos, Peru	2019	Vector-Borne and Zoonotic Diseases	Turell, Michael J. and Gozalo, Alfonso S. and Guevara, Carolina and Schoeler, George B. and Carbajal, Faustino and López-Sifuentes, Victor M. and Watts, Douglas M.	10.1089/vbz.2018.2408
EndNote-52	Lack of Evidence of Sylvatic Transmission of Dengue Viruses in the Amazon Rainforest Near Iquitos, Peru	2019	Vector Borne Zoonotic Dis	Turell, M. J. and Gozalo, A. S. and Guevara, C. and Schoeler, G. B. and Carbajal, F. and LцЁpez-Sifuentes, V. M. and Watts, D. M.	10.1089/vbz.2018.2408
EndNote-53	Genomic characterization, origin, and local transmission of Oropouche Virus in Bolivia in 2024	2024	medRxiv	Valdez, Joel Alejandro Chuquimia and Arantes, Ighor and Martínez, Sebastián Sasías and Mendoza, Cleidy Orellana and Loayza, Nelly Mendoza and Marquina, Jhonatan D. and Laura, Helen Castillo and Kacic, Roxana Salamanca and Morales, Maya Xochitl Espinoza and Gresh, Lionel and Gómez, Mariela Martínez and Méndez-Rico, Jairo and Bello, Gonzalo and Naveca, Felipe Gomes and Mafayle, Leidy Roxana Loayza	10.1101/2024.12.23.24319382
EndNote-54	Oropouche Virus: what is it and how it is transmitted?	2017	Investigacion clinica	Valero, Nereida
EndNote-55	Oropouche fever epidemic in Northern Brazil: Epidemiology and molecular characterization of isolates	2008	Journal of Clinical Virology	Vasconcelos, Helena B. and Azevedo, Raimunda S. S. and Casseb, Samir M. and Nunes-Neto, Joaquim P. and Chiang, Jannifer O. and Cantuária, Patrick C. and Segura, Maria N. O. and Martins, Lívia C. and Monteiro, Hamilton A. O. and Rodrigues, Sueli G. and Nunes, Márcio R. T. and Vasconcelos, Pedro F. C.	10.1016/j.jcv.2008.11.006
EndNote-56	Oropouche fever epidemic in Northern Brazil: Epidemiology and molecular characterization of isolates	2009	Journal of Clinical Virology	Vasconcelos, Helena B. and Azevedo, Raimunda S. S. and Casseb, Samir M. and Nunes-Neto, Joaquim P. and Chiang, Jannifer O. and Cantuária, Patrick C. and Segura, Maria N. O. and Martins, Lívia C. and Monteiro, Hamilton A. O. and Rodrigues, Sueli G. and Nunes, Márcio R. T. and Vasconcelos, Pedro F. C.	https://doi.org/10.1016/j.jcv.2008.11.006
EndNote-57	Venezuelan equine encephalitis and Oropouche virus infections among Peruvian army troops in the Amazon region of Peru	1997	The American journal of tropical medicine and hygiene	Watts, D. M. and Lavera, V. and Callahan, J. and Rossi, C. and Oberste, M. S. and Roehrig, J. T. and Cropp, C. B. and Karabatsos, N. and Smith, J. F. and Gubler, D. J. and Wooster, M. T. and Nelson, W. M. and Hayes, C. G.	10.4269/ajtmh.1997.56.661
EndNote-58	Oropouche virus transmission in the Amazon River basin of Peru	1997	The American journal of tropical medicine and hygiene	Watts, D. M. and Phillips, I. and Callahan, J. D. and Griebenow, W. and Hyams, K. C. and Hayes, C. G.	10.4269/ajtmh.1997.56.148
EndNote-59	Etiologies of Acute Undifferentiated Febrile Illnesses in and near Iquitos from 1993 to 1999 in the Amazon River Basin of Peru	2022	The American Journal of Tropical Medicine and Hygiene	Watts, Douglas M. and Russell, Kevin L. and Wooster, Mark T. and Sharp, Trueman W. and Morrison, Amy C. and Kochel, Tad J. and Bautista, Christian T. and Block, Karla and Guevara, Carolina and Aguilar, Patricia and Palermo, Pedro M. and Calampa, Carlos and Porter, Kevin R. and Hayes, Curtis G. and Weaver, Scott C. and de Rosa, Amelia Travassos and Vinetz, Joseph M. and Shope, Robert E. and Gotuzz…	10.4269/ajtmh.22-0259
EndNote-60	Etiologies of Acute Undifferentiated Febrile Illnesses in and near Iquitos from 1993 to 1999 in the Amazon River Basin of Peru	2022	American Journal of Tropical Medicine and Hygiene	Watts, D. M. and Russell, K. L. and Wooster, M. T. and Sharp, T. W. and Morrison, A. C. and Kochel, T. J. and Bautista, C. T. and Block, K. and Guevara, C. and Aguilar, P. and Palermo, P. M. and Calampa, C. and Porter, K. R. and Hayes, C. G. and Weaver, S. C. and Travassos de Rosa, A. and Vinetz, J. M. and Shope, R. E. and Gotuzzo, E. and Guzman, H. and Tesh, R. B.	10.4269/ajtmh.22-0259
EndNote-61	Isolation of Oropouche Virus from Febrile Patient, Ecuador - Volume 24, Number 5—May 2018 - Emerging Infectious Diseases journal - CDC	2018	Emerging Infectious Diseases	Wise, Emma L. and Pullan, Steven T. and Márquez, Sully and Paz, Verónica and Mosquera, Juan D. and Zapata, Sonia and Jackson, Simon K. and Fejer, Gyorgy and Trueba, Gabriel and Logue, Christopher H.	10.3201/eid2405.171569
EndNote-62	[Detection of Oropouche viral circulation in Madre de Dios region, Peru (december 2015 to january 2016)]	2016	Rev Peru Med Exp Salud Publica	García, María P. and Merino, Nancy S. and Figueroa, Dana and Marcelo, Adolfo and Tineo V, Edwin and Manrique, Carlos and Donaires, Fernando and Céspedes, Manuel and Cabrera, Rufino and Cabezas, César
EndNote-63	[Detection of Oropouche viral circulation in Madre de Dios region, Peru (december 2015 to january 2016)]	2016	Rev Peru Med Exp Salud Publica	Garcц╜a, M. P. and Merino, N. S. and Figueroa, D. and Marcelo, A. and Tineo, V. E. and Manrique, C. and Donaires, F. and Cц╘spedes, M. and Cabrera, R. and Cabezas, C.
EndNote-64	La fiebre de Oropouche: ¿Una nueva amenaza para la Salud Global?	2024	Boletín Epidemiológico Semanal	Guerras, Juan Miguel and Estévez-Reboredo, Rosa Mª and Herrador-Ortiz, Zaida and Fernández-Martínez, Beatriz	10.4321/s2173-92772024000300002
EndNote-65	Arthropod-Borne and Rodent-Borne Infections in Peru From 1990 to 2022	2025	Journal of Infectious Diseases	Guevara, C. and Ampuero, J. S. and Schilling, M.	10.1093/infdis/jiae608
EndNote-66	Evolutionary Dynamics of Oropouche Virus in South America	2020	Journal of Virology	Gutierrez, Bernardo and Wise, Emma L. and Pullan, Steven T. and Logue, Christopher H. and Bowden, Thomas A. and Escalera-Zamudio, Marina and Trueba, Gabriel and Nunes, Marcio R. T. and Faria, Nuno R. and Pybus, Oliver G.	10.1128/jvi.01127-19
EndNote-67	Co-Circulation of 2 Oropouche Virus Lineages during Outbreak, Amazon Region of Peru, 2023-2024	2025	Emerg Infect Dis	Cruz, C. D. and Espejo, V. and Espinoza, A. and Castillo-Orц╘, R. M. and Troncos, G. and Ampuero, J. S. and Silva, M. E.	10.3201/eid3104.241748
EndNote-68	Oropouche Virus: Clinical, Epidemiological, and Molecular Aspects of a Neglected Orthobunyavirus	2017	The American Journal of Tropical Medicine and Hygiene	da Rosa, Jorge Fernando Travassos and de Souza, William Marciel and de Paula Pinheiro, Francisco and Figueiredo, Mário Luiz and Cardoso, Jedson Ferreira and Acrani, Gustavo Olszanski and Nunes, Márcio Roberto Teixeira	10.4269/ajtmh.16-0672
EndNote-69	Rapid Viral Expansion Beyond the Amazon Basin: Increased Epidemic Activity of Oropouche Virus Across the Americas	2024	medRxiv	de Melo Iani, Felipe Campos and Pereira, Felicidade Mota and de Oliveira, Elaine Cristina and Rodrigues, Janete Taynã Nascimento and Machado, Mariza Hoffmann and Fonseca, Vagner and Adelino, Talita Emile Ribeiro and Guimarães, Natália Rocha and Tomé, Luiz Marcelo Ribeiro and Gómez, Marcela Kelly Astete and Nardy, Vanessa Brandão and Ribeiro, Adriana Aparecida and Rosewell, Alexander and Ferreira,…	10.1101/2024.08.02.24311415
EndNote-70	Travel-associated international spread of Oropouche virus beyond the Amazon	2025	Journal of Travel Medicine	de Melo Iani, Felipe Campos and Pereira, Felicidade Mota and de Oliveira, Elaine Cristina and Rodrigues, Janete Taynã Nascimento and Machado, Mariza Hoffmann and Fonseca, Vagner and Adelino, Talita Emile Ribeiro and Guimarães, Natália Rocha and Tomé, Luiz Marcelo Ribeiro and Gómez, Marcela Kelly Astete and Nardy, Vanessa Brandão and Ribeiro, Adriana Aparecida and Rosewell, Alexander and Ferreira,…	10.1093/jtm/taaf018
EndNote-71	Unidentified dengue serotypes in DENV positive samples and detection of other pathogens responsible for an acute febrile illness outbreak 2016 in Cajamarca, Peru	2020	BMC Research Notes	del Valle-Mendoza, Juana and Vasquez-Achaya, Fernando and Aguilar-Luis, Miguel Angel and Martins-Luna, Johanna and Bazán-Mayra, Jorge and Zavaleta-Gavidia, Victor and Silva-Caso, Wilmer and Carrillo-Ng, Hugo and Tarazona-Castro, Yordi and Aquino-Ortega, Ronald and del Valle, Luis J.	10.1186/s13104-020-05318-5
EndNote-72	Unidentified dengue serotypes in DENV positive samples and detection of other pathogens responsible for an acute febrile illness outbreak 2016 in Cajamarca, Peru	2020	BMC Res Notes	Del Valle-Mendoza, J. and Vasquez-Achaya, F. and Aguilar-Luis, M. A. and Martins-Luna, J. and Bazц║n-Mayra, J. and Zavaleta-Gavidia, V. and Silva-Caso, W. and Carrillo-Ng, H. and Tarazona-Castro, Y. and Aquino-Ortega, R. and Del Valle, L. J.	10.1186/s13104-020-05318-5
EndNote-73	Oropouche virus infection in patients with acute febrile syndrome: Is a predictive model based solely on signs and symptoms useful?	2022	PLoS ONE	Durango-Chavez, Hilda V. and Toro-Huamanchumo, Carlos J. and Silva-Caso, Wilmer and Martins-Luna, Johanna and Aguilar-Luis, Miguel Angel and del Valle-Mendoza, Juana and Puyen, Zully M.	10.1371/journal.pone.0270294
EndNote-74	The spatiotemporal ecology of Oropouche virus across Latin America: a multidisciplinary, laboratory-based, modelling study	2025	The Lancet Infectious Diseases	Fischer, Carlo and Frühauf, Anna and Inchauste, Lucia and Cassiano, Murilo Henrique Anzolini and Ramirez, Heriberto Arévalo and Barthélémy, Karine and Machicado, Lissete Bautista and Bozza, Fernando Augusto and Brites, Carlos and Cabada, Miguel Mauricio and Sánchez, César A. Cabezas and Rodríguez, Angie Cervantes and de Lamballerie, Xavier and de Los Milagros Peralta Delgado, Roxana and de Olivei…	10.1016/s1473-3099(25)00110-0
EndNote-75	Arthropod-Borne and Rodent-Borne Infections in Peru From 1990 to 2022	2025	The Journal of Infectious Diseases		10.1093/infdis/jiae608
EndNote-76	Iquitos Virus: A Novel Reassortant Orthobunyavirus Associated with Human Illness in Peru	2011	PLoS Neglected Tropical Diseases	Aguilar, Patricia V. and Barrett, Alan D. and Saeed, Mohammad F. and Watts, Douglas M. and Russell, Kevin and Guevara, Carolina and Ampuero, Julia S. and Suarez, Luis and Cespedes, Manuel and Montgomery, Joel M. and Halsey, Eric S. and Kochel, Tadeusz J.	10.1371/journal.pntd.0001315
EndNote-77	Brote de Fiebre de Oropuche en Bagazán, San Martín - Perú: Evaluación Epidemiológica, Manifestaciones Gastrointestinales y Hemorrágicas	2010	Rev Gastroenterol Peru	Alvarez-Falconi PP, Ríos Ruiz BA.	10.47892/rgp.2010.304.421
EndNote-78	Emerging and reemerging arboviruses: A new threat in Eastern Peru	2017	PLOS ONE	Alva-Urcia, Carlos and Aguilar-Luis, Miguel Angel and Palomares-Reyes, Carlos and Silva-Caso, Wilmer and Suarez-Ognio, Luis and Weilg, Pablo and Manrique, Carlos and Vasquez-Achaya, Fernando and del Valle, Luis J. and del Valle-Mendoza, Juana	10.1371/journal.pone.0187897
EndNote-79	The implication of genetic reassortment in the diagnosis and epidemiology of Oropouche virus in Peru	2018	Salud Publica de Mexico	Atamari-Anahui, N. and Ccorahua-Ríos, M. S. and Cabrera-Enríquez, J. A. and Vilcarromero, S.	10.21149/9215
EndNote-80	Epidemiology of endemic Oropouche virus transmission in upper Amazonian Peru	1998	The American journal of tropical medicine and hygiene	Baisley, K. J. and Watts, D. M. and Munstermann, L. E. and Wilson, M. L.	10.4269/ajtmh.1998.59.710
EndNote-81	Establishment of a multisite umbrella cohort study protocol to describe the epidemiology and aetiologies of acute undifferentiated febrile illness in Latin America	2024	BMJ Open	Cabada, Miguel Mauricio and Aguilar, Patricia Veronica and Rodas, Juan David and Hidalgo, Marylin and Mozo, Karen and Gonzalez-Diaz, Eugenia Smirna and Jimenez-Coello, Matilde and Diaz, Francisco Javier and Dacso, Mathew M. and Ortega-Pacheco, Antonio and Arboleda, Margarita and Walker, David H. and Weaver, Scott C. and Melby, Peter C.	10.1136/bmjopen-2023-083560
EndNote-82	Early Release - Co-Circulation of 2 Oropouche Virus Lineages during Outbreak, Amazon Region of Peru, 2023–2024 - Volume 31, Number 4—April 2025 - Emerging Infectious Diseases journal - CDC	2024	Emerging Infectious Diseases	Cruz, Cristhopher D. and Espejo, Victoria and Espinoza, Angelica and Castillo-Oré, Roger M. and Troncos, Gilda and Ampuero, Julia S. and Silva, Maria E.	10.3201/eid3104.241748
EndNote-83	Co-Circulation of 2 Oropouche Virus Lineages during Outbreak, Amazon Region of Peru, 2023-2024	2025	Emerg Infect Dis	Cruz, Cristhopher D. and Espejo, Victoria and Espinoza, Angelica and Castillo-Oré, Roger M. and Troncos, Gilda and Ampuero, Julia S. and Silva, Maria E.	10.3201/eid3104.241748
EndNote-84	Co-Circulation of 2 Oropouche Virus Lineages during Outbreak, Amazon Region of Peru, 2023–2024	2025	Emerging Infectious Diseases	Cruz, C. D. and Espejo, V. and Espinoza, A. and Castillo-Oré, R. M. and Troncos, G. and Ampuero, J. S. and Silva, M. E.	10.3201/eid3104.241748
EndNote-85	Co-Circulation of 2 Oropouche Virus Lineages during Outbreak, Amazon Region of Peru, 2023-2024	2025	Emerg Infect Dis	Cruz, C. D. and Espejo, V. and Espinoza, A. and Castillo-Orц╘, R. M. and Troncos, G. and Ampuero, J. S. and Silva, M. E.	10.3201/eid3104.241748
EndNote-86	Oropouche Virus: Clinical, Epidemiological, and Molecular Aspects of a Neglected Orthobunyavirus	2017	The American Journal of Tropical Medicine and Hygiene	da Rosa, Jorge Fernando Travassos and de Souza, William Marciel and de Paula Pinheiro, Francisco and Figueiredo, Mário Luiz and Cardoso, Jedson Ferreira and Acrani, Gustavo Olszanski and Nunes, Márcio Roberto Teixeira	10.4269/ajtmh.16-0672
EndNote-87	Rapid Viral Expansion Beyond the Amazon Basin: Increased Epidemic Activity of Oropouche Virus Across the Americas	2024	medRxiv	de Melo Iani, Felipe Campos and Pereira, Felicidade Mota and de Oliveira, Elaine Cristina and Rodrigues, Janete Taynã Nascimento and Machado, Mariza Hoffmann and Fonseca, Vagner and Adelino, Talita Emile Ribeiro and Guimarães, Natália Rocha and Tomé, Luiz Marcelo Ribeiro and Gómez, Marcela Kelly Astete and Nardy, Vanessa Brandão and Ribeiro, Adriana Aparecida and Rosewell, Alexander and Ferreira,…	10.1101/2024.08.02.24311415
EndNote-88	Travel-associated international spread of Oropouche virus beyond the Amazon	2025	Journal of Travel Medicine	de Melo Iani, Felipe Campos and Pereira, Felicidade Mota and de Oliveira, Elaine Cristina and Rodrigues, Janete Taynã Nascimento and Machado, Mariza Hoffmann and Fonseca, Vagner and Adelino, Talita Emile Ribeiro and Guimarães, Natália Rocha and Tomé, Luiz Marcelo Ribeiro and Gómez, Marcela Kelly Astete and Nardy, Vanessa Brandão and Ribeiro, Adriana Aparecida and Rosewell, Alexander and Ferreira,…	10.1093/jtm/taaf018
EndNote-89	Unidentified dengue serotypes in DENV positive samples and detection of other pathogens responsible for an acute febrile illness outbreak 2016 in Cajamarca, Peru	2020	BMC Research Notes	del Valle-Mendoza, Juana and Vasquez-Achaya, Fernando and Aguilar-Luis, Miguel Angel and Martins-Luna, Johanna and Bazán-Mayra, Jorge and Zavaleta-Gavidia, Victor and Silva-Caso, Wilmer and Carrillo-Ng, Hugo and Tarazona-Castro, Yordi and Aquino-Ortega, Ronald and del Valle, Luis J.	10.1186/s13104-020-05318-5
EndNote-90	Unidentified dengue serotypes in DENV positive samples and detection of other pathogens responsible for an acute febrile illness outbreak 2016 in Cajamarca, Peru	2020	BMC Res Notes	Del Valle-Mendoza, J. and Vasquez-Achaya, F. and Aguilar-Luis, M. A. and Martins-Luna, J. and Bazц║n-Mayra, J. and Zavaleta-Gavidia, V. and Silva-Caso, W. and Carrillo-Ng, H. and Tarazona-Castro, Y. and Aquino-Ortega, R. and Del Valle, L. J.	10.1186/s13104-020-05318-5
EndNote-91	Oropouche virus infection in patients with acute febrile syndrome: Is a predictive model based solely on signs and symptoms useful?	2022	PLoS ONE	Durango-Chavez, Hilda V. and Toro-Huamanchumo, Carlos J. and Silva-Caso, Wilmer and Martins-Luna, Johanna and Aguilar-Luis, Miguel Angel and del Valle-Mendoza, Juana and Puyen, Zully M.	10.1371/journal.pone.0270294
EndNote-92	The spatiotemporal ecology of Oropouche virus across Latin America: a multidisciplinary, laboratory-based, modelling study	2025	The Lancet Infectious Diseases	Fischer, Carlo and Frühauf, Anna and Inchauste, Lucia and Cassiano, Murilo Henrique Anzolini and Ramirez, Heriberto Arévalo and Barthélémy, Karine and Machicado, Lissete Bautista and Bozza, Fernando Augusto and Brites, Carlos and Cabada, Miguel Mauricio and Sánchez, César A. Cabezas and Rodríguez, Angie Cervantes and de Lamballerie, Xavier and de Los Milagros Peralta Delgado, Roxana and de Olivei…	10.1016/s1473-3099(25)00110-0
EndNote-93	Arboviral Etiologies of Acute Febrile Illnesses in Western South America, 2000–2007	2010	PLoS Neglected Tropical Diseases	Forshey, Brett M. and Guevara, Carolina and Laguna-Torres, V. Alberto and Cespedes, Manuel and Vargas, Jorge and Gianella, Alberto and Vallejo, Efrain and Madrid, César and Aguayo, Nicolas and Gotuzzo, Eduardo and Suarez, Victor and Morales, Ana Maria and Beingolea, Luis and Reyes, Nora and Perez, Juan and Negrete, Monica and Rocha, Claudio and Morrison, Amy C. and Russell, Kevin L. and J. Blair,…	10.1371/journal.pntd.0000787
EndNote-94	Detección de la circulación del virus Oropuche en la región Madre de Dios, Perú, (diciembre 2015 - enero 2016)	2016	Revista Peruana de Medicina Experimental y Salud Pública	García, María P. and Merino, Nancy S. and Figueroa, Dana and Marcelo, Adolfo and Tineo V, Edwin and Manrique, Carlos and Donaires, Fernando and Céspedes, Manuel and Cabrera, Rufino and Cabezas, César	10.17843/rpmesp.2016.332.2098
EndNote-95	[Detection of Oropouche viral circulation in Madre de Dios region, Peru (december 2015 to january 2016)]	2016	Rev Peru Med Exp Salud Publica	García, María P. and Merino, Nancy S. and Figueroa, Dana and Marcelo, Adolfo and Tineo V, Edwin and Manrique, Carlos and Donaires, Fernando and Céspedes, Manuel and Cabrera, Rufino and Cabezas, César
EndNote-96	[Detection of Oropouche viral circulation in Madre de Dios region, Peru (december 2015 to january 2016)]	2016	Rev Peru Med Exp Salud Publica	Garcц╜a, M. P. and Merino, N. S. and Figueroa, D. and Marcelo, A. and Tineo, V. E. and Manrique, C. and Donaires, F. and Cц╘spedes, M. and Cabrera, R. and Cabezas, C.
EndNote-97	La fiebre de Oropouche: ¿Una nueva amenaza para la Salud Global?	2024	Boletín Epidemiológico Semanal	Guerras, Juan Miguel and Estévez-Reboredo, Rosa Mª and Herrador-Ortiz, Zaida and Fernández-Martínez, Beatriz	10.4321/s2173-92772024000300002
EndNote-98	Arthropod-Borne and Rodent-Borne Infections in Peru From 1990 to 2022	2025	Journal of Infectious Diseases	Guevara, C. and Ampuero, J. S. and Schilling, M.	10.1093/infdis/jiae608
EndNote-99	Evolutionary Dynamics of Oropouche Virus in South America	2020	Journal of Virology	Gutierrez, Bernardo and Wise, Emma L. and Pullan, Steven T. and Logue, Christopher H. and Bowden, Thomas A. and Escalera-Zamudio, Marina and Trueba, Gabriel and Nunes, Marcio R. T. and Faria, Nuno R. and Pybus, Oliver G.	10.1128/jvi.01127-19
EndNote-100	Oropouche infection a neglected arbovirus in patients with acute febrile illness from the Peruvian coast	2020	BMC Research Notes	Martins-Luna, Johanna and del Valle-Mendoza, Juana and Silva-Caso, Wilmer and Sandoval, Isabel and del Valle, Luis J. and Palomares-Reyes, Carlos and Carrillo-Ng, Hugo and Peña-Tuesta, Isaac and Aguilar-Luis, Miguel Angel	10.1186/s13104-020-4937-1
EndNote-101	Oropouche infection a neglected arbovirus in patients with acute febrile illness from the Peruvian coast	2020	BMC Res Notes	Martins-Luna, J. and Del Valle-Mendoza, J. and Silva-Caso, W. and Sandoval, I. and Del Valle, L. J. and Palomares-Reyes, C. and Carrillo-Ng, H. and Peц╠a-Tuesta, I. and Aguilar-Luis, M. A.	10.1186/s13104-020-4937-1
EndNote-102	Changes in Relative Species Compositions of Biting Midges (Diptera: Ceratopogonidae) and an Outbreak of Oropouche Virus in Iquitos, Peru	2005	Journal of Medical Entomology	Mercer, David R. and Castillo-Pizango, Maikol J.	10.1093/jmedent/42.4.554
EndNote-103	Biting Rates and Developmental Substrates for Biting Midges (Diptera: Ceratopogonidae) in Iquitos, Peru	2003	Journal of Medical Entomology	Mercer, David R. and Spinelli, Gustavo R. and Watts, Douglas M. and Tesh, Robert B.	10.1603/0022-2585-40.6.807
EndNote-104	Isolation of Madre de Dios Virus (Orthobunyavirus; Bunyaviridae), an Oropouche Virus Species Reassortant, from a Monkey in Venezuela	2016	The American journal of tropical medicine and hygiene	Navarro, Juan-Carlos and Giambalvo, Dileyvic and Hernandez, Rosa and Auguste, Albert J. and Tesh, Robert B. and Weaver, Scott C. and Montañez, Humberto and Liria, Jonathan and Lima, Anderson and Travassos da Rosa, Jorge Fernando Soares and da Silva, Sandro P. and Vasconcelos, Janaina M. and Oliveira, Rodrigo and Vianez, João L. S. G. and Nunes, Marcio R. T.	10.4269/ajtmh.15-0679
EndNote-105	Human outbreaks of a novel reassortant Oropouche virus in the Brazilian Amazon region	2024	Nature Medicine	Naveca, Felipe Gomes and Almeida, Tatiana Amaral Pires de and Souza, Victor and Nascimento, Valdinete and Silva, Dejanane and Nascimento, Fernanda and Mejía, Matilde and Oliveira, Yasmin Silva de and Rocha, Luisa and Xavier, Natana and Lopes, Janis and Maito, Rodrigo and Meneses, Cátia and Amorim, Tatyana and Fé, Luciana and Camelo, Fernanda Sindeaux and Silva, Samyly Coutinho de Aguiar and Melo,…	10.1038/s41591-024-03300-3
EndNote-106	Emergence of a novel reassortant Oropouche virus drives persistent human outbreaks in the Brazilian Amazon region from 2022 to 2024	2024	medRxiv	Naveca, Felipe Gomes and de Almeida, Tatiana Amaral Pires and Souza, Victor and Nascimento, Valdinete and Silva, Dejanane and Nascimento, Fernanda and Mejía, Matilde and de Oliveira, Yasmin Silva and Rocha, Luisa and Xavier, Natana and Lopes, Janis and Maito, Rodrigo and Meneses, Cátia and Amorim, Tatyana and Fé, Luciana and Camelo, Fernanda Sindeaux and de Aguiar Silva, Samyly Coutinho and de Me…	10.1101/2024.07.23.24310415
EndNote-107	Human Orthobunyavirus Infections, Tefé, Amazonas, Brazil	2018	PLoS Currents: Outbreaks	Naveca, Felipe Gomes and Nascimento, Valdinete Alves and Souza, Victor Costa and de Figueiredo, Regina M. P.	10.1371/currents.outbreaks
EndNote-108	Genomic Epidemiology of 2023-2024 Oropouche Outbreak in Iquitos, Peru reveals independent origin from a concurrent outbreak in Brazil	2024	medRxiv	Olortegui, Maribel Paredes and Schiaffino, Francesca and Peñataro Yori, Pablo and Colston, Josh M. and Shapiama Lopez, Valentino and Pinedo Vasquez, Tackeshy and Garcia Bardales, Paul F. and Flynn, Thomas G. and Ramal-Asayag, Cesar and Hughes, Holley R. and Davis, Emily and Russell, Brandy J. and Brault, Aaron C. and Palomino, Yuri Alfonso Alegre and Munayco, Cesar and Liu, Jie and Houpt, Eric an…	10.1101/2024.12.08.24318674
EndNote-109	Genomic Epidemiology of 2023-2024 Oropouche Outbreak in Iquitos, Peru reveals independent origin from a concurrent outbreak in Brazil	2024	medRxiv	Olortegui, Maribel Paredes and Schiaffino, Francesca and Peñataro_Yori, Pablo and Colston, Josh M. and Shapiama_Lopez, Valentino and Pinedo_Vasquez, Tackeshy and Garcia_Bardales, Paul F. and Flynn, Thomas G. and Ramal-Asayag, Cesar and Hughes, Holley R. and Davis, Emily and Russell, Brandy J. and Brault, Aaron C. and Palomino, Yuri Alfonso Alegre and Munayco, Cesar and Liu, Jie and Houpt, Eric an…	10.1101/2024.12.08.24318674
EndNote-110	Genomic Epidemiology of 2023-2024 Oropouche Outbreak in Iquitos, Peru reveals independent origin from a concurrent outbreak in Brazil	2024	medRxiv	Olortegui, M. P. and Schiaffino, F. and Peц╠ataro Yori, P. and Colston, J. M. and Shapiama Lopez, V. and Pinedo Vasquez, T. and Garcia Bardales, P. F. and Flynn, T. G. and Ramal-Asayag, C. and Hughes, H. R. and Davis, E. and Russell, B. J. and Brault, A. C. and Palomino, Y. A. A. and Munayco, C. and Liu, J. and Houpt, E. and Cooper, K. K. and Parker, C. T. and Kosek, M. N.	10.1101/2024.12.08.24318674
EndNote-111	Sera of Peruvians with fever of unknown origins include viral nucleic acids from non-vertebrate hosts	2018	Virus Genes	Phan, T. G. and del Valle Mendoza, J. and Sadeghi, M. and Altan, E. and Deng, X. and Delwart, E.	10.1007/s11262-017-1514-3
EndNote-112	First Detection of Oropouche Virus in Culicoides insignis in the Ucayali Region, Peru: Evidence of a Possible New Vector	2024	medRxiv	Requena-Zúñiga, Edwin and Palomino-Salcedo, Miriam and García-Mendoza, María P. and Figueroa-Romero, Maribel D. and Merino-Sarmiento, Nancy S. and Escalante-Maldonado, Oscar and Cornelio-Santos, Ana L. and Cárdenas-Garcia, Patricia and Jiménez, Carlos Augusto and Cabezas-Sanchez, César	10.1101/2024.12.06.24318268
EndNote-113	Molecular detection and clinical characteristics of Bartonella bacilliformis, Leptospira spp., and Rickettsia spp. in the Southeastern Peruvian Amazon basin	2018	BMC Infectious Diseases	Ricapa-Antay, Fiorella and Diaz-Melon, Katia and Silva-Caso, Wilmer and del Valle, Luis J. and Aguilar-Luis, Miguel Angel and Vasquez-Achaya, Fernando and Palomares-Reyes, Carlos and Weilg, Pablo and Li, Dongmei and Manrique, Carlos and del Valle-Mendoza, Juana	10.1186/s12879-018-3541-7
EndNote-114	Vegetation loss and the 2016 Oropouche fever outbreak in Peru	2017	Memórias do Instituto Oswaldo Cruz	Romero-Alvarez, Daniel and Escobar, Luis E.	10.1590/0074-02760160415
EndNote-115	Oropouche fever, an emergent disease from the Americas	2017	Microbes and Infection	Romero-Alvarez, Daniel and Escobar, Luis E.	10.1016/j.micinf.2017.11.013
EndNote-116	Oropouche fever, an emergent disease from the Americas	2018	Microbes and Infection	Romero-Alvarez, Daniel and Escobar, Luis E.	https://doi.org/10.1016/j.micinf.2017.11.013
EndNote-117	Diagnosis of Oropouche Virus Infection Using a Recombinant Nucleocapsid Protein-Based Enzyme Immunoassay	2001	Journal of Clinical Microbiology	Saeed, Mohammad F. and Nunes, Marcio and Vasconcelos, Pedro F. and Da Rosa, Amelia P. A. Travassos and Watts, Douglas M. and Russell, Kevin and Shope, Robert E. and Tesh, Robert B. and Barrett, Alan D. T.	10.1128/jcm.39.7.2445-2452.2001
EndNote-118	Jatobal virus is a reassortant containing the small RNA of Oropouche virus	2001	Virus Research	Saeed, Mohammad F. and Wang, Heiman and Suderman, Miguel and Beasley, David W. C. and Travassos da Rosa, Amelia and Li, Li and Shope, Robert E. and Tesh, Robert B. and Barrett, Alan D. T.	https://doi.org/10.1016/S0168-1702(01)00262-3
EndNote-119	Oropouche Fever: A Review	2018	Viruses	Sakkas, Hercules and Bozidis, Petros and Franks, Ashley and Papadopoulou, Chrissanthy	10.3390/v10040175
EndNote-120	Experimental infection of suckling mice by subcutaneous inoculation with Oropouche virus	2012	Virus Research	Santos, Rodrigo I. and Almeida, Mariana F. P. and Paula, Flávia E. and Rodrigues, Alcir Humberto and Saranzo, Ariane Mattioli and Paula, André E. and Silva, Maria Lúcia and Correa, Vani Maria Alves and Acrani, Gustavo Olszanski and Neder, Luciano and Arruda, Eurico	10.1016/j.virusres.2012.07.006
EndNote-121	Oropouche Virus (OROV) in Pregnancy: An Emerging Cause of Placental and Fetal Infection Associated with Stillbirth and Microcephaly following Vertical Transmission	2024	Viruses	Schwartz, David A. and Dashraath, Pradip and Baud, David	10.3390/v16091435
EndNote-122	First outbreak of Oropouche Fever reported in a non-endemic western region of the Peruvian Amazon: Molecular diagnosis and clinical characteristics	2019	International Journal of Infectious Diseases	Silva-Caso, Wilmer and Aguilar-Luis, Miguel Angel and Palomares-Reyes, Carlos and Mazulis, Fernando and Weilg, Claudia and Del Valle, Luis J. and Espejo-Evaristo, Jaquelin and Soto-Febres, Fernando and Martins-Luna, Johanna and Del Valle-Mendoza, Juana	10.1016/j.ijid.2019.04.011
EndNote-123	First outbreak of Oropouche Fever reported in a non-endemic central-western region of the Peruvian Amazon. Molecular diagnosis and clinical characteristics	2018	INTERNATIONAL JOURNAL OF INFECTIOUS DISEASES	Silva-Caso, W. and Luis, M. A. A. and Mazulis, F. and Palomares-Reyes, C. and Weilg, C. and Del Valle, L. and Espejo-Evaristo, J. and Soto-Febres, F. and Mendoza, J. D.	10.1016/j.ijid.2018.04.3850
EndNote-124	First outbreak of Oropouche Fever reported in a non-endemic central-western region of the Peruvian Amazon. Molecular diagnosis and clinical characteristics	2018	International Journal of Infectious Diseases	Silva-Caso, W. and Luis, M. A. Aguilar and Mazulis, F. and Palomares-Reyes, C. and Weilg, C. and Del Valle, L. and Espejo-Evaristo, J. and Soto-Febres, F. and Mendoza, J. Del Valle	https://doi.org/10.1016/j.ijid.2018.04.3850
EndNote-125	Establishment of a multisite umbrella cohort study protocol to describe the epidemiology and aetiologies of acute undifferentiated febrile illness in Latin America	2024	BMJ Open	Cabada, Miguel Mauricio and Aguilar, Patricia Veronica and Rodas, Juan David and Hidalgo, Marylin and Mozo, Karen and Gonzalez-Diaz, Eugenia Smirna and Jimenez-Coello, Matilde and Diaz, Francisco Javier and Dacso, Mathew M. and Ortega-Pacheco, Antonio and Arboleda, Margarita and Walker, David H. and Weaver, Scott C. and Melby, Peter C.	10.1136/bmjopen-2023-083560
EndNote-126	Early Release - Co-Circulation of 2 Oropouche Virus Lineages during Outbreak, Amazon Region of Peru, 2023–2024 - Volume 31, Number 4—April 2025 - Emerging Infectious Diseases journal - CDC	2024	Emerging Infectious Diseases	Cruz, Cristhopher D. and Espejo, Victoria and Espinoza, Angelica and Castillo-Oré, Roger M. and Troncos, Gilda and Ampuero, Julia S. and Silva, Maria E.	10.3201/eid3104.241748
EndNote-127	Co-Circulation of 2 Oropouche Virus Lineages during Outbreak, Amazon Region of Peru, 2023-2024	2025	Emerg Infect Dis	Cruz, Cristhopher D. and Espejo, Victoria and Espinoza, Angelica and Castillo-Oré, Roger M. and Troncos, Gilda and Ampuero, Julia S. and Silva, Maria E.	10.3201/eid3104.241748
EndNote-128	Molecular and antigenic characterization of group C orthobunyaviruses isolated in Peru	2018	PLoS ONE	Castillo Oré RM, Caceda RE, Huaman AA, Williams M, Hang J, Juarez DE, Kochel TJ, Halsey ES, Forshey BM.	10.1371/journal.pone.0200576
EndNote-129	Co-Circulation of 2 Oropouche Virus Lineages during Outbreak, Amazon Region of Peru, 2023-2024	2025	Emerg Infect Dis	Cruz, C. D. and Espejo, V. and Espinoza, A. and Castillo-Orц╘, R. M. and Troncos, G. and Ampuero, J. S. and Silva, M. E.	10.3201/eid3104.241748
EndNote-130	Oropouche Virus: Clinical, Epidemiological, and Molecular Aspects of a Neglected Orthobunyavirus	2017	The American Journal of Tropical Medicine and Hygiene	da Rosa, Jorge Fernando Travassos and de Souza, William Marciel and de Paula Pinheiro, Francisco and Figueiredo, Mário Luiz and Cardoso, Jedson Ferreira and Acrani, Gustavo Olszanski and Nunes, Márcio Roberto Teixeira	10.4269/ajtmh.16-0672
EndNote-131	Rapid Viral Expansion Beyond the Amazon Basin: Increased Epidemic Activity of Oropouche Virus Across the Americas	2024	medRxiv	de Melo Iani, Felipe Campos and Pereira, Felicidade Mota and de Oliveira, Elaine Cristina and Rodrigues, Janete Taynã Nascimento and Machado, Mariza Hoffmann and Fonseca, Vagner and Adelino, Talita Emile Ribeiro and Guimarães, Natália Rocha and Tomé, Luiz Marcelo Ribeiro and Gómez, Marcela Kelly Astete and Nardy, Vanessa Brandão and Ribeiro, Adriana Aparecida and Rosewell, Alexander and Ferreira,…	10.1101/2024.08.02.24311415
EndNote-132	Travel-associated international spread of Oropouche virus beyond the Amazon	2025	Journal of Travel Medicine	de Melo Iani, Felipe Campos and Pereira, Felicidade Mota and de Oliveira, Elaine Cristina and Rodrigues, Janete Taynã Nascimento and Machado, Mariza Hoffmann and Fonseca, Vagner and Adelino, Talita Emile Ribeiro and Guimarães, Natália Rocha and Tomé, Luiz Marcelo Ribeiro and Gómez, Marcela Kelly Astete and Nardy, Vanessa Brandão and Ribeiro, Adriana Aparecida and Rosewell, Alexander and Ferreira,…	10.1093/jtm/taaf018
EndNote-133	Unidentified dengue serotypes in DENV positive samples and detection of other pathogens responsible for an acute febrile illness outbreak 2016 in Cajamarca, Peru	2020	BMC Research Notes	del Valle-Mendoza, Juana and Vasquez-Achaya, Fernando and Aguilar-Luis, Miguel Angel and Martins-Luna, Johanna and Bazán-Mayra, Jorge and Zavaleta-Gavidia, Victor and Silva-Caso, Wilmer and Carrillo-Ng, Hugo and Tarazona-Castro, Yordi and Aquino-Ortega, Ronald and del Valle, Luis J.	10.1186/s13104-020-05318-5
EndNote-134	Unidentified dengue serotypes in DENV positive samples and detection of other pathogens responsible for an acute febrile illness outbreak 2016 in Cajamarca, Peru	2020	BMC Res Notes	Del Valle-Mendoza, J. and Vasquez-Achaya, F. and Aguilar-Luis, M. A. and Martins-Luna, J. and Bazц║n-Mayra, J. and Zavaleta-Gavidia, V. and Silva-Caso, W. and Carrillo-Ng, H. and Tarazona-Castro, Y. and Aquino-Ortega, R. and Del Valle, L. J.	10.1186/s13104-020-05318-5
EndNote-135	Oropouche virus infection in patients with acute febrile syndrome: Is a predictive model based solely on signs and symptoms useful?	2022	PLoS ONE	Durango-Chavez, Hilda V. and Toro-Huamanchumo, Carlos J. and Silva-Caso, Wilmer and Martins-Luna, Johanna and Aguilar-Luis, Miguel Angel and del Valle-Mendoza, Juana and Puyen, Zully M.	10.1371/journal.pone.0270294
EndNote-136	The spatiotemporal ecology of Oropouche virus across Latin America: a multidisciplinary, laboratory-based, modelling study	2025	The Lancet Infectious Diseases	Fischer, Carlo and Frühauf, Anna and Inchauste, Lucia and Cassiano, Murilo Henrique Anzolini and Ramirez, Heriberto Arévalo and Barthélémy, Karine and Machicado, Lissete Bautista and Bozza, Fernando Augusto and Brites, Carlos and Cabada, Miguel Mauricio and Sánchez, César A. Cabezas and Rodríguez, Angie Cervantes and de Lamballerie, Xavier and de Los Milagros Peralta Delgado, Roxana and de Olivei…	10.1016/s1473-3099(25)00110-0
EndNote-137	Arboviral Etiologies of Acute Febrile Illnesses in Western South America, 2000–2007	2010	PLoS Neglected Tropical Diseases	Forshey, Brett M. and Guevara, Carolina and Laguna-Torres, V. Alberto and Cespedes, Manuel and Vargas, Jorge and Gianella, Alberto and Vallejo, Efrain and Madrid, César and Aguayo, Nicolas and Gotuzzo, Eduardo and Suarez, Victor and Morales, Ana Maria and Beingolea, Luis and Reyes, Nora and Perez, Juan and Negrete, Monica and Rocha, Claudio and Morrison, Amy C. and Russell, Kevin L. and J. Blair,…	10.1371/journal.pntd.0000787
EndNote-138	Detección de la circulación del virus Oropuche en la región Madre de Dios, Perú, (diciembre 2015 - enero 2016)	2016	Revista Peruana de Medicina Experimental y Salud Pública	García, María P. and Merino, Nancy S. and Figueroa, Dana and Marcelo, Adolfo and Tineo V, Edwin and Manrique, Carlos and Donaires, Fernando and Céspedes, Manuel and Cabrera, Rufino and Cabezas, César	10.17843/rpmesp.2016.332.2098
EndNote-139	[Detection of Oropouche viral circulation in Madre de Dios region, Peru (december 2015 to january 2016)]	2016	Rev Peru Med Exp Salud Publica	García, María P. and Merino, Nancy S. and Figueroa, Dana and Marcelo, Adolfo and Tineo V, Edwin and Manrique, Carlos and Donaires, Fernando and Céspedes, Manuel and Cabrera, Rufino and Cabezas, César
EndNote-140	[Detection of Oropouche viral circulation in Madre de Dios region, Peru (december 2015 to january 2016)]	2016	Rev Peru Med Exp Salud Publica	Garcц╜a, M. P. and Merino, N. S. and Figueroa, D. and Marcelo, A. and Tineo, V. E. and Manrique, C. and Donaires, F. and Cц╘spedes, M. and Cabrera, R. and Cabezas, C.
EndNote-141	La fiebre de Oropouche: ¿Una nueva amenaza para la Salud Global?	2024	Boletín Epidemiológico Semanal	Guerras, Juan Miguel and Estévez-Reboredo, Rosa Mª and Herrador-Ortiz, Zaida and Fernández-Martínez, Beatriz	10.4321/s2173-92772024000300002
EndNote-142	Arthropod-Borne and Rodent-Borne Infections in Peru From 1990 to 2022	2025	Journal of Infectious Diseases	Guevara, C. and Ampuero, J. S. and Schilling, M.	10.1093/infdis/jiae608
EndNote-143	Evolutionary Dynamics of Oropouche Virus in South America	2020	Journal of Virology	Gutierrez, Bernardo and Wise, Emma L. and Pullan, Steven T. and Logue, Christopher H. and Bowden, Thomas A. and Escalera-Zamudio, Marina and Trueba, Gabriel and Nunes, Marcio R. T. and Faria, Nuno R. and Pybus, Oliver G.	10.1128/jvi.01127-19
EndNote-144	Oropouche infection a neglected arbovirus in patients with acute febrile illness from the Peruvian coast	2020	BMC Research Notes	Martins-Luna, Johanna and del Valle-Mendoza, Juana and Silva-Caso, Wilmer and Sandoval, Isabel and del Valle, Luis J. and Palomares-Reyes, Carlos and Carrillo-Ng, Hugo and Peña-Tuesta, Isaac and Aguilar-Luis, Miguel Angel	10.1186/s13104-020-4937-1
EndNote-145	Oropouche infection a neglected arbovirus in patients with acute febrile illness from the Peruvian coast	2020	BMC Res Notes	Martins-Luna, J. and Del Valle-Mendoza, J. and Silva-Caso, W. and Sandoval, I. and Del Valle, L. J. and Palomares-Reyes, C. and Carrillo-Ng, H. and Peц╠a-Tuesta, I. and Aguilar-Luis, M. A.	10.1186/s13104-020-4937-1
EndNote-146	Changes in Relative Species Compositions of Biting Midges (Diptera: Ceratopogonidae) and an Outbreak of Oropouche Virus in Iquitos, Peru	2005	Journal of Medical Entomology	Mercer, David R. and Castillo-Pizango, Maikol J.	10.1093/jmedent/42.4.554
EndNote-147	Biting Rates and Developmental Substrates for Biting Midges (Diptera: Ceratopogonidae) in Iquitos, Peru	2003	Journal of Medical Entomology	Mercer, David R. and Spinelli, Gustavo R. and Watts, Douglas M. and Tesh, Robert B.	10.1603/0022-2585-40.6.807
EndNote-148	Isolation of Madre de Dios Virus (Orthobunyavirus; Bunyaviridae), an Oropouche Virus Species Reassortant, from a Monkey in Venezuela	2016	The American journal of tropical medicine and hygiene	Navarro, Juan-Carlos and Giambalvo, Dileyvic and Hernandez, Rosa and Auguste, Albert J. and Tesh, Robert B. and Weaver, Scott C. and Montañez, Humberto and Liria, Jonathan and Lima, Anderson and Travassos da Rosa, Jorge Fernando Soares and da Silva, Sandro P. and Vasconcelos, Janaina M. and Oliveira, Rodrigo and Vianez, João L. S. G. and Nunes, Marcio R. T.	10.4269/ajtmh.15-0679
EndNote-149	Human outbreaks of a novel reassortant Oropouche virus in the Brazilian Amazon region	2024	Nature Medicine	Naveca, Felipe Gomes and Almeida, Tatiana Amaral Pires de and Souza, Victor and Nascimento, Valdinete and Silva, Dejanane and Nascimento, Fernanda and Mejía, Matilde and Oliveira, Yasmin Silva de and Rocha, Luisa and Xavier, Natana and Lopes, Janis and Maito, Rodrigo and Meneses, Cátia and Amorim, Tatyana and Fé, Luciana and Camelo, Fernanda Sindeaux and Silva, Samyly Coutinho de Aguiar and Melo,…	10.1038/s41591-024-03300-3
EndNote-150	Emergence of a novel reassortant Oropouche virus drives persistent human outbreaks in the Brazilian Amazon region from 2022 to 2024	2024	medRxiv	Naveca, Felipe Gomes and de Almeida, Tatiana Amaral Pires and Souza, Victor and Nascimento, Valdinete and Silva, Dejanane and Nascimento, Fernanda and Mejía, Matilde and de Oliveira, Yasmin Silva and Rocha, Luisa and Xavier, Natana and Lopes, Janis and Maito, Rodrigo and Meneses, Cátia and Amorim, Tatyana and Fé, Luciana and Camelo, Fernanda Sindeaux and de Aguiar Silva, Samyly Coutinho and de Me…	10.1101/2024.07.23.24310415
EndNote-151	Human Orthobunyavirus Infections, Tefé, Amazonas, Brazil	2018	PLoS Currents: Outbreaks	Naveca, Felipe Gomes and Nascimento, Valdinete Alves and Souza, Victor Costa and de Figueiredo, Regina M. P.	10.1371/currents.outbreaks
EndNote-152	Genomic Epidemiology of 2023-2024 Oropouche Outbreak in Iquitos, Peru reveals independent origin from a concurrent outbreak in Brazil	2024	medRxiv	Olortegui, Maribel Paredes and Schiaffino, Francesca and Peñataro Yori, Pablo and Colston, Josh M. and Shapiama Lopez, Valentino and Pinedo Vasquez, Tackeshy and Garcia Bardales, Paul F. and Flynn, Thomas G. and Ramal-Asayag, Cesar and Hughes, Holley R. and Davis, Emily and Russell, Brandy J. and Brault, Aaron C. and Palomino, Yuri Alfonso Alegre and Munayco, Cesar and Liu, Jie and Houpt, Eric an…	10.1101/2024.12.08.24318674

## Sheet: Duplicates (n=105)
N°	title	year	journal	authors	doi	Reason for Exclusion
EndNote-01	Evolutionary Dynamics of Oropouche Virus in South America	2020	Journal of Virology	Gutierrez, Bernardo and Wise, Emma L. and Pullan, Steven T. and Logue, Christopher H. and Bowden, Thomas A. and Escalera-Zamudio, Marina and Trueba, Gabriel and Nunes, Marcio R. T. and Faria, Nuno R. and Pybus, Oliver G.	10.1128/jvi.01127-19	Duplication detected via EndNote software version X9
EndNote-02	Oropouche infection a neglected arbovirus in patients with acute febrile illness from the Peruvian coast	2020	BMC Research Notes	Martins-Luna, Johanna and del Valle-Mendoza, Juana and Silva-Caso, Wilmer and Sandoval, Isabel and del Valle, Luis J. and Palomares-Reyes, Carlos and Carrillo-Ng, Hugo and Peña-Tuesta, Isaac and Aguilar-Luis, Miguel Angel	10.1186/s13104-020-4937-1	Duplication detected via EndNote software version X9
EndNote-03	Oropouche infection a neglected arbovirus in patients with acute febrile illness from the Peruvian coast	2020	BMC Res Notes	Martins-Luna, J. and Del Valle-Mendoza, J. and Silva-Caso, W. and Sandoval, I. and Del Valle, L. J. and Palomares-Reyes, C. and Carrillo-Ng, H. and Peц╠a-Tuesta, I. and Aguilar-Luis, M. A.	10.1186/s13104-020-4937-1	Duplication detected via EndNote software version X9
EndNote-04	Changes in Relative Species Compositions of Biting Midges (Diptera: Ceratopogonidae) and an Outbreak of Oropouche Virus in Iquitos, Peru	2005	Journal of Medical Entomology	Mercer, David R. and Castillo-Pizango, Maikol J.	10.1093/jmedent/42.4.554	Duplication detected via EndNote software version X9
EndNote-05	Biting Rates and Developmental Substrates for Biting Midges (Diptera: Ceratopogonidae) in Iquitos, Peru	2003	Journal of Medical Entomology	Mercer, David R. and Spinelli, Gustavo R. and Watts, Douglas M. and Tesh, Robert B.	10.1603/0022-2585-40.6.807	Duplication detected via EndNote software version X9
EndNote-06	Isolation of Madre de Dios Virus (Orthobunyavirus; Bunyaviridae), an Oropouche Virus Species Reassortant, from a Monkey in Venezuela	2016	The American journal of tropical medicine and hygiene	Navarro, Juan-Carlos and Giambalvo, Dileyvic and Hernandez, Rosa and Auguste, Albert J. and Tesh, Robert B. and Weaver, Scott C. and Montañez, Humberto and Liria, Jonathan and Lima, Anderson and Travassos da Rosa, Jorge Fernando Soares and da Silva, Sandro P. and Vasconcelos, Janaina M. and Oliveira, Rodrigo and Vianez, João L. S. G. and Nunes, Marcio R. T.	10.4269/ajtmh.15-0679	Duplication detected via EndNote software version X9
EndNote-07	Human outbreaks of a novel reassortant Oropouche virus in the Brazilian Amazon region	2024	Nature Medicine	Naveca, Felipe Gomes and Almeida, Tatiana Amaral Pires de and Souza, Victor and Nascimento, Valdinete and Silva, Dejanane and Nascimento, Fernanda and Mejía, Matilde and Oliveira, Yasmin Silva de and Rocha, Luisa and Xavier, Natana and Lopes, Janis and Maito, Rodrigo and Meneses, Cátia and Amorim, Tatyana and Fé, Luciana and Camelo, Fernanda Sindeaux and Silva, Samyly Coutinho de Aguiar and Melo,…	10.1038/s41591-024-03300-3	Duplication detected via EndNote software version X9
EndNote-08	Emergence of a novel reassortant Oropouche virus drives persistent human outbreaks in the Brazilian Amazon region from 2022 to 2024	2024	medRxiv	Naveca, Felipe Gomes and de Almeida, Tatiana Amaral Pires and Souza, Victor and Nascimento, Valdinete and Silva, Dejanane and Nascimento, Fernanda and Mejía, Matilde and de Oliveira, Yasmin Silva and Rocha, Luisa and Xavier, Natana and Lopes, Janis and Maito, Rodrigo and Meneses, Cátia and Amorim, Tatyana and Fé, Luciana and Camelo, Fernanda Sindeaux and de Aguiar Silva, Samyly Coutinho and de Me…	10.1101/2024.07.23.24310415	Duplication detected via EndNote software version X9
EndNote-09	Human Orthobunyavirus Infections, Tefé, Amazonas, Brazil	2018	PLoS Currents: Outbreaks	Naveca, Felipe Gomes and Nascimento, Valdinete Alves and Souza, Victor Costa and de Figueiredo, Regina M. P.	10.1371/currents.outbreaks	Duplication detected via EndNote software version X9
EndNote-10	Genomic Epidemiology of 2023-2024 Oropouche Outbreak in Iquitos, Peru reveals independent origin from a concurrent outbreak in Brazil	2024	medRxiv	Olortegui, Maribel Paredes and Schiaffino, Francesca and Peñataro Yori, Pablo and Colston, Josh M. and Shapiama Lopez, Valentino and Pinedo Vasquez, Tackeshy and Garcia Bardales, Paul F. and Flynn, Thomas G. and Ramal-Asayag, Cesar and Hughes, Holley R. and Davis, Emily and Russell, Brandy J. and Brault, Aaron C. and Palomino, Yuri Alfonso Alegre and Munayco, Cesar and Liu, Jie and Houpt, Eric an…	10.1101/2024.12.08.24318674	Duplication detected via EndNote software version X9
EndNote-11	Genomic Epidemiology of 2023-2024 Oropouche Outbreak in Iquitos, Peru reveals independent origin from a concurrent outbreak in Brazil	2024	medRxiv	Olortegui, Maribel Paredes and Schiaffino, Francesca and Peñataro_Yori, Pablo and Colston, Josh M. and Shapiama_Lopez, Valentino and Pinedo_Vasquez, Tackeshy and Garcia_Bardales, Paul F. and Flynn, Thomas G. and Ramal-Asayag, Cesar and Hughes, Holley R. and Davis, Emily and Russell, Brandy J. and Brault, Aaron C. and Palomino, Yuri Alfonso Alegre and Munayco, Cesar and Liu, Jie and Houpt, Eric an…	10.1101/2024.12.08.24318674	Duplication detected via EndNote software version X9
EndNote-12	Genomic Epidemiology of 2023-2024 Oropouche Outbreak in Iquitos, Peru reveals independent origin from a concurrent outbreak in Brazil	2024	medRxiv	Olortegui, M. P. and Schiaffino, F. and Peц╠ataro Yori, P. and Colston, J. M. and Shapiama Lopez, V. and Pinedo Vasquez, T. and Garcia Bardales, P. F. and Flynn, T. G. and Ramal-Asayag, C. and Hughes, H. R. and Davis, E. and Russell, B. J. and Brault, A. C. and Palomino, Y. A. A. and Munayco, C. and Liu, J. and Houpt, E. and Cooper, K. K. and Parker, C. T. and Kosek, M. N.	10.1101/2024.12.08.24318674	Duplication detected via EndNote software version X9
EndNote-13	Sera of Peruvians with fever of unknown origins include viral nucleic acids from non-vertebrate hosts	2018	Virus Genes	Phan, T. G. and del Valle Mendoza, J. and Sadeghi, M. and Altan, E. and Deng, X. and Delwart, E.	10.1007/s11262-017-1514-3	Duplication detected via EndNote software version X9
EndNote-14	Molecular detection and clinical characteristics of Bartonella bacilliformis, Leptospira spp., and Rickettsia spp. in the Southeastern Peruvian Amazon basin	2018	BMC Infectious Diseases	Ricapa-Antay, Fiorella and Diaz-Melon, Katia and Silva-Caso, Wilmer and del Valle, Luis J. and Aguilar-Luis, Miguel Angel and Vasquez-Achaya, Fernando and Palomares-Reyes, Carlos and Weilg, Pablo and Li, Dongmei and Manrique, Carlos and del Valle-Mendoza, Juana	10.1186/s12879-018-3541-7	Duplication detected via EndNote software version X9
EndNote-15	Vegetation loss and the 2016 Oropouche fever outbreak in Peru	2017	Memórias do Instituto Oswaldo Cruz	Romero-Alvarez, Daniel and Escobar, Luis E.	10.1590/0074-02760160415	Duplication detected via EndNote software version X9
EndNote-16	Oropouche fever, an emergent disease from the Americas	2017	Microbes and Infection	Romero-Alvarez, Daniel and Escobar, Luis E.	10.1016/j.micinf.2017.11.013	Duplication detected via EndNote software version X9
EndNote-17	Oropouche fever, an emergent disease from the Americas	2018	Microbes and Infection	Romero-Alvarez, Daniel and Escobar, Luis E.	https://doi.org/10.1016/j.micinf.2017.11.013	Duplication detected via EndNote software version X9
EndNote-18	Jatobal virus is a reassortant containing the small RNA of Oropouche virus	2001	Virus Research	Saeed, Mohammad F. and Wang, Heiman and Suderman, Miguel and Beasley, David W. C. and Travassos da Rosa, Amelia and Li, Li and Shope, Robert E. and Tesh, Robert B. and Barrett, Alan D. T.	https://doi.org/10.1016/S0168-1702(01)00262-3	Duplication detected via EndNote software version X9
EndNote-19	Oropouche Fever: A Review	2018	Viruses	Sakkas, Hercules and Bozidis, Petros and Franks, Ashley and Papadopoulou, Chrissanthy	10.3390/v10040175	Duplication detected via EndNote software version X9
EndNote-20	Oropouche Virus (OROV) in Pregnancy: An Emerging Cause of Placental and Fetal Infection Associated with Stillbirth and Microcephaly following Vertical Transmission	2024	Viruses	Schwartz, David A. and Dashraath, Pradip and Baud, David	10.3390/v16091435	Duplication detected via EndNote software version X9
EndNote-21	First outbreak of Oropouche Fever reported in a non-endemic western region of the Peruvian Amazon: Molecular diagnosis and clinical characteristics	2019	International Journal of Infectious Diseases	Silva-Caso, Wilmer and Aguilar-Luis, Miguel Angel and Palomares-Reyes, Carlos and Mazulis, Fernando and Weilg, Claudia and Del Valle, Luis J. and Espejo-Evaristo, Jaquelin and Soto-Febres, Fernando and Martins-Luna, Johanna and Del Valle-Mendoza, Juana	10.1016/j.ijid.2019.04.011	Duplication detected via EndNote software version X9
EndNote-22	First outbreak of Oropouche Fever reported in a non-endemic central-western region of the Peruvian Amazon. Molecular diagnosis and clinical characteristics	2018	INTERNATIONAL JOURNAL OF INFECTIOUS DISEASES	Silva-Caso, W. and Luis, M. A. A. and Mazulis, F. and Palomares-Reyes, C. and Weilg, C. and Del Valle, L. and Espejo-Evaristo, J. and Soto-Febres, F. and Mendoza, J. D.	10.1016/j.ijid.2018.04.3850	Duplication detected via EndNote software version X9
EndNote-23	First outbreak of Oropouche Fever reported in a non-endemic central-western region of the Peruvian Amazon. Molecular diagnosis and clinical characteristics	2018	International Journal of Infectious Diseases	Silva-Caso, W. and Luis, M. A. Aguilar and Mazulis, F. and Palomares-Reyes, C. and Weilg, C. and Del Valle, L. and Espejo-Evaristo, J. and Soto-Febres, F. and Mendoza, J. Del Valle	https://doi.org/10.1016/j.ijid.2018.04.3850	Duplication detected via EndNote software version X9
EndNote-24	Lack of Evidence of Sylvatic Transmission of Dengue Viruses in the Amazon Rainforest Near Iquitos, Peru	2019	Vector-Borne and Zoonotic Diseases	Turell, Michael J. and Gozalo, Alfonso S. and Guevara, Carolina and Schoeler, George B. and Carbajal, Faustino and López-Sifuentes, Victor M. and Watts, Douglas M.	10.1089/vbz.2018.2408	Duplication detected via EndNote software version X9
EndNote-25	Lack of Evidence of Sylvatic Transmission of Dengue Viruses in the Amazon Rainforest Near Iquitos, Peru	2019	Vector Borne Zoonotic Dis	Turell, M. J. and Gozalo, A. S. and Guevara, C. and Schoeler, G. B. and Carbajal, F. and LцЁpez-Sifuentes, V. M. and Watts, D. M.	10.1089/vbz.2018.2408	Duplication detected via EndNote software version X9
EndNote-26	Oropouche Virus: what is it and how it is transmitted?	2017	Investigacion clinica	Valero, Nereida		Duplication detected via EndNote software version X9
EndNote-27	Oropouche fever epidemic in Northern Brazil: Epidemiology and molecular characterization of isolates	2008	Journal of Clinical Virology	Vasconcelos, Helena B. and Azevedo, Raimunda S. S. and Casseb, Samir M. and Nunes-Neto, Joaquim P. and Chiang, Jannifer O. and Cantuária, Patrick C. and Segura, Maria N. O. and Martins, Lívia C. and Monteiro, Hamilton A. O. and Rodrigues, Sueli G. and Nunes, Márcio R. T. and Vasconcelos, Pedro F. C.	10.1016/j.jcv.2008.11.006	Duplication detected via EndNote software version X9
EndNote-28	Oropouche fever epidemic in Northern Brazil: Epidemiology and molecular characterization of isolates	2009	Journal of Clinical Virology	Vasconcelos, Helena B. and Azevedo, Raimunda S. S. and Casseb, Samir M. and Nunes-Neto, Joaquim P. and Chiang, Jannifer O. and Cantuária, Patrick C. and Segura, Maria N. O. and Martins, Lívia C. and Monteiro, Hamilton A. O. and Rodrigues, Sueli G. and Nunes, Márcio R. T. and Vasconcelos, Pedro F. C.	https://doi.org/10.1016/j.jcv.2008.11.006	Duplication detected via EndNote software version X9
EndNote-29	Oropouche virus transmission in the Amazon River basin of Peru	1997	The American journal of tropical medicine and hygiene	Watts, D. M. and Phillips, I. and Callahan, J. D. and Griebenow, W. and Hyams, K. C. and Hayes, C. G.	10.4269/ajtmh.1997.56.148	Duplication detected via EndNote software version X9
EndNote-30	Etiologies of Acute Undifferentiated Febrile Illnesses in and near Iquitos from 1993 to 1999 in the Amazon River Basin of Peru	2022	The American Journal of Tropical Medicine and Hygiene	Watts, Douglas M. and Russell, Kevin L. and Wooster, Mark T. and Sharp, Trueman W. and Morrison, Amy C. and Kochel, Tad J. and Bautista, Christian T. and Block, Karla and Guevara, Carolina and Aguilar, Patricia and Palermo, Pedro M. and Calampa, Carlos and Porter, Kevin R. and Hayes, Curtis G. and Weaver, Scott C. and de Rosa, Amelia Travassos and Vinetz, Joseph M. and Shope, Robert E. and Gotuzz…	10.4269/ajtmh.22-0259	Duplication detected via EndNote software version X9
EndNote-31	La fiebre de Oropouche: ¿Una nueva amenaza para la Salud Global?	2024	Boletín Epidemiológico Semanal	Guerras, Juan Miguel and Estévez-Reboredo, Rosa Mª and Herrador-Ortiz, Zaida and Fernández-Martínez, Beatriz	10.4321/s2173-92772024000300002	Duplication detected via EndNote software version X9
EndNote-32	Arthropod-Borne and Rodent-Borne Infections in Peru From 1990 to 2022	2025	Journal of Infectious Diseases	Guevara, C. and Ampuero, J. S. and Schilling, M.	10.1093/infdis/jiae608	Duplication detected via EndNote software version X9
EndNote-33	Evolutionary Dynamics of Oropouche Virus in South America	2020	Journal of Virology	Gutierrez, Bernardo and Wise, Emma L. and Pullan, Steven T. and Logue, Christopher H. and Bowden, Thomas A. and Escalera-Zamudio, Marina and Trueba, Gabriel and Nunes, Marcio R. T. and Faria, Nuno R. and Pybus, Oliver G.	10.1128/jvi.01127-19	Duplication detected via EndNote software version X9
EndNote-34	Oropouche infection a neglected arbovirus in patients with acute febrile illness from the Peruvian coast	2020	BMC Research Notes	Martins-Luna, Johanna and del Valle-Mendoza, Juana and Silva-Caso, Wilmer and Sandoval, Isabel and del Valle, Luis J. and Palomares-Reyes, Carlos and Carrillo-Ng, Hugo and Peña-Tuesta, Isaac and Aguilar-Luis, Miguel Angel	10.1186/s13104-020-4937-1	Duplication detected via EndNote software version X9
EndNote-35	Oropouche infection a neglected arbovirus in patients with acute febrile illness from the Peruvian coast	2020	BMC Res Notes	Martins-Luna, J. and Del Valle-Mendoza, J. and Silva-Caso, W. and Sandoval, I. and Del Valle, L. J. and Palomares-Reyes, C. and Carrillo-Ng, H. and Peц╠a-Tuesta, I. and Aguilar-Luis, M. A.	10.1186/s13104-020-4937-1	Duplication detected via EndNote software version X9
EndNote-36	Changes in Relative Species Compositions of Biting Midges (Diptera: Ceratopogonidae) and an Outbreak of Oropouche Virus in Iquitos, Peru	2005	Journal of Medical Entomology	Mercer, David R. and Castillo-Pizango, Maikol J.	10.1093/jmedent/42.4.554	Duplication detected via EndNote software version X9
EndNote-37	Biting Rates and Developmental Substrates for Biting Midges (Diptera: Ceratopogonidae) in Iquitos, Peru	2003	Journal of Medical Entomology	Mercer, David R. and Spinelli, Gustavo R. and Watts, Douglas M. and Tesh, Robert B.	10.1603/0022-2585-40.6.807	Duplication detected via EndNote software version X9
EndNote-38	Isolation of Madre de Dios Virus (Orthobunyavirus; Bunyaviridae), an Oropouche Virus Species Reassortant, from a Monkey in Venezuela	2016	The American journal of tropical medicine and hygiene	Navarro, Juan-Carlos and Giambalvo, Dileyvic and Hernandez, Rosa and Auguste, Albert J. and Tesh, Robert B. and Weaver, Scott C. and Montañez, Humberto and Liria, Jonathan and Lima, Anderson and Travassos da Rosa, Jorge Fernando Soares and da Silva, Sandro P. and Vasconcelos, Janaina M. and Oliveira, Rodrigo and Vianez, João L. S. G. and Nunes, Marcio R. T.	10.4269/ajtmh.15-0679	Duplication detected via EndNote software version X9
EndNote-39	Human outbreaks of a novel reassortant Oropouche virus in the Brazilian Amazon region	2024	Nature Medicine	Naveca, Felipe Gomes and Almeida, Tatiana Amaral Pires de and Souza, Victor and Nascimento, Valdinete and Silva, Dejanane and Nascimento, Fernanda and Mejía, Matilde and Oliveira, Yasmin Silva de and Rocha, Luisa and Xavier, Natana and Lopes, Janis and Maito, Rodrigo and Meneses, Cátia and Amorim, Tatyana and Fé, Luciana and Camelo, Fernanda Sindeaux and Silva, Samyly Coutinho de Aguiar and Melo,…	10.1038/s41591-024-03300-3	Duplication detected via EndNote software version X9
EndNote-40	Human Orthobunyavirus Infections, Tefé, Amazonas, Brazil	2018	PLoS Currents: Outbreaks	Naveca, Felipe Gomes and Nascimento, Valdinete Alves and Souza, Victor Costa and de Figueiredo, Regina M. P.	10.1371/currents.outbreaks	Duplication detected via EndNote software version X9
EndNote-41	Genomic Epidemiology of 2023-2024 Oropouche Outbreak in Iquitos, Peru reveals independent origin from a concurrent outbreak in Brazil	2024	medRxiv	Olortegui, Maribel Paredes and Schiaffino, Francesca and Peñataro Yori, Pablo and Colston, Josh M. and Shapiama Lopez, Valentino and Pinedo Vasquez, Tackeshy and Garcia Bardales, Paul F. and Flynn, Thomas G. and Ramal-Asayag, Cesar and Hughes, Holley R. and Davis, Emily and Russell, Brandy J. and Brault, Aaron C. and Palomino, Yuri Alfonso Alegre and Munayco, Cesar and Liu, Jie and Houpt, Eric an…	10.1101/2024.12.08.24318674	Duplication detected via EndNote software version X9
EndNote-42	Genomic Epidemiology of 2023-2024 Oropouche Outbreak in Iquitos, Peru reveals independent origin from a concurrent outbreak in Brazil	2024	medRxiv	Olortegui, Maribel Paredes and Schiaffino, Francesca and Peñataro_Yori, Pablo and Colston, Josh M. and Shapiama_Lopez, Valentino and Pinedo_Vasquez, Tackeshy and Garcia_Bardales, Paul F. and Flynn, Thomas G. and Ramal-Asayag, Cesar and Hughes, Holley R. and Davis, Emily and Russell, Brandy J. and Brault, Aaron C. and Palomino, Yuri Alfonso Alegre and Munayco, Cesar and Liu, Jie and Houpt, Eric an…	10.1101/2024.12.08.24318674	Duplication detected via EndNote software version X9
EndNote-43	Genomic Epidemiology of 2023-2024 Oropouche Outbreak in Iquitos, Peru reveals independent origin from a concurrent outbreak in Brazil	2024	medRxiv	Olortegui, M. P. and Schiaffino, F. and Peц╠ataro Yori, P. and Colston, J. M. and Shapiama Lopez, V. and Pinedo Vasquez, T. and Garcia Bardales, P. F. and Flynn, T. G. and Ramal-Asayag, C. and Hughes, H. R. and Davis, E. and Russell, B. J. and Brault, A. C. and Palomino, Y. A. A. and Munayco, C. and Liu, J. and Houpt, E. and Cooper, K. K. and Parker, C. T. and Kosek, M. N.	10.1101/2024.12.08.24318674	Duplication detected via EndNote software version X9
EndNote-44	Molecular detection and clinical characteristics of Bartonella bacilliformis, Leptospira spp., and Rickettsia spp. in the Southeastern Peruvian Amazon basin	2018	BMC Infectious Diseases	Ricapa-Antay, Fiorella and Diaz-Melon, Katia and Silva-Caso, Wilmer and del Valle, Luis J. and Aguilar-Luis, Miguel Angel and Vasquez-Achaya, Fernando and Palomares-Reyes, Carlos and Weilg, Pablo and Li, Dongmei and Manrique, Carlos and del Valle-Mendoza, Juana	10.1186/s12879-018-3541-7	Duplication detected via EndNote software version X9
EndNote-45	Oropouche fever, an emergent disease from the Americas	2017	Microbes and Infection	Romero-Alvarez, Daniel and Escobar, Luis E.	10.1016/j.micinf.2017.11.013	Duplication detected via EndNote software version X9
EndNote-46	Oropouche fever, an emergent disease from the Americas	2018	Microbes and Infection	Romero-Alvarez, Daniel and Escobar, Luis E.	https://doi.org/10.1016/j.micinf.2017.11.013	Duplication detected via EndNote software version X9
EndNote-47	Jatobal virus is a reassortant containing the small RNA of Oropouche virus	2001	Virus Research	Saeed, Mohammad F. and Wang, Heiman and Suderman, Miguel and Beasley, David W. C. and Travassos da Rosa, Amelia and Li, Li and Shope, Robert E. and Tesh, Robert B. and Barrett, Alan D. T.	https://doi.org/10.1016/S0168-1702(01)00262-3	Duplication detected via EndNote software version X9
EndNote-48	Oropouche Fever: A Review	2018	Viruses	Sakkas, Hercules and Bozidis, Petros and Franks, Ashley and Papadopoulou, Chrissanthy	10.3390/v10040175	Duplication detected via EndNote software version X9
EndNote-49	Oropouche Virus (OROV) in Pregnancy: An Emerging Cause of Placental and Fetal Infection Associated with Stillbirth and Microcephaly following Vertical Transmission	2024	Viruses	Schwartz, David A. and Dashraath, Pradip and Baud, David	10.3390/v16091435	Duplication detected via EndNote software version X9
EndNote-50	Co-Circulation of 2 Oropouche Virus Lineages during Outbreak, Amazon Region of Peru, 2023-2024	2025	Emerg Infect Dis	Cruz, Cristhopher D. and Espejo, Victoria and Espinoza, Angelica and Castillo-Oré, Roger M. and Troncos, Gilda and Ampuero, Julia S. and Silva, Maria E.	10.3201/eid3104.241748	Duplication detected via EndNote software version X9
EndNote-51	Co-Circulation of 2 Oropouche Virus Lineages during Outbreak, Amazon Region of Peru, 2023-2024	2025	Emerg Infect Dis	Cruz, C. D. and Espejo, V. and Espinoza, A. and Castillo-Orц╘, R. M. and Troncos, G. and Ampuero, J. S. and Silva, M. E.	10.3201/eid3104.241748	Duplication detected via EndNote software version X9
EndNote-52	Oropouche virus infection in patients with acute febrile syndrome: Is a predictive model based solely on signs and symptoms useful?	2022	PLoS ONE	Durango-Chavez, Hilda V. and Toro-Huamanchumo, Carlos J. and Silva-Caso, Wilmer and Martins-Luna, Johanna and Aguilar-Luis, Miguel Angel and del Valle-Mendoza, Juana and Puyen, Zully M.	10.1371/journal.pone.0270294	Duplication detected via EndNote software version X9
EndNote-53	Arboviral Etiologies of Acute Febrile Illnesses in Western South America, 2000–2007	2010	PLoS Neglected Tropical Diseases	Forshey, Brett M. and Guevara, Carolina and Laguna-Torres, V. Alberto and Cespedes, Manuel and Vargas, Jorge and Gianella, Alberto and Vallejo, Efrain and Madrid, César and Aguayo, Nicolas and Gotuzzo, Eduardo and Suarez, Victor and Morales, Ana Maria and Beingolea, Luis and Reyes, Nora and Perez, Juan and Negrete, Monica and Rocha, Claudio and Morrison, Amy C. and Russell, Kevin L. and J. Blair,…	10.1371/journal.pntd.0000787	Duplication detected via EndNote software version X9
EndNote-54	Detección de la circulación del virus Oropuche en la región Madre de Dios, Perú, (diciembre 2015 - enero 2016)	2016	Revista Peruana de Medicina Experimental y Salud Pública	García, María P. and Merino, Nancy S. and Figueroa, Dana and Marcelo, Adolfo and Tineo V, Edwin and Manrique, Carlos and Donaires, Fernando and Céspedes, Manuel and Cabrera, Rufino and Cabezas, César	10.17843/rpmesp.2016.332.2098	Duplication detected via EndNote software version X9
EndNote-55	La fiebre de Oropouche: ¿Una nueva amenaza para la Salud Global?	2024	Boletín Epidemiológico Semanal	Guerras, Juan Miguel and Estévez-Reboredo, Rosa Mª and Herrador-Ortiz, Zaida and Fernández-Martínez, Beatriz	10.4321/s2173-92772024000300002	Duplication detected via EndNote software version X9
EndNote-56	Arthropod-Borne and Rodent-Borne Infections in Peru From 1990 to 2022	2025	Journal of Infectious Diseases	Guevara, C. and Ampuero, J. S. and Schilling, M.	10.1093/infdis/jiae608	Duplication detected via EndNote software version X9
EndNote-57	Oropouche infection a neglected arbovirus in patients with acute febrile illness from the Peruvian coast	2020	BMC Research Notes	Martins-Luna, Johanna and del Valle-Mendoza, Juana and Silva-Caso, Wilmer and Sandoval, Isabel and del Valle, Luis J. and Palomares-Reyes, Carlos and Carrillo-Ng, Hugo and Peña-Tuesta, Isaac and Aguilar-Luis, Miguel Angel	10.1186/s13104-020-4937-1	Duplication detected via EndNote software version X9
EndNote-58	Oropouche infection a neglected arbovirus in patients with acute febrile illness from the Peruvian coast	2020	BMC Res Notes	Martins-Luna, J. and Del Valle-Mendoza, J. and Silva-Caso, W. and Sandoval, I. and Del Valle, L. J. and Palomares-Reyes, C. and Carrillo-Ng, H. and Peц╠a-Tuesta, I. and Aguilar-Luis, M. A.	10.1186/s13104-020-4937-1	Duplication detected via EndNote software version X9
EndNote-59	Changes in Relative Species Compositions of Biting Midges (Diptera: Ceratopogonidae) and an Outbreak of Oropouche Virus in Iquitos, Peru	2005	Journal of Medical Entomology	Mercer, David R. and Castillo-Pizango, Maikol J.	10.1093/jmedent/42.4.554	Duplication detected via EndNote software version X9
EndNote-60	Biting Rates and Developmental Substrates for Biting Midges (Diptera: Ceratopogonidae) in Iquitos, Peru	2003	Journal of Medical Entomology	Mercer, David R. and Spinelli, Gustavo R. and Watts, Douglas M. and Tesh, Robert B.	10.1603/0022-2585-40.6.807	Duplication detected via EndNote software version X9
EndNote-61	Isolation of Madre de Dios Virus (Orthobunyavirus; Bunyaviridae), an Oropouche Virus Species Reassortant, from a Monkey in Venezuela	2016	The American journal of tropical medicine and hygiene	Navarro, Juan-Carlos and Giambalvo, Dileyvic and Hernandez, Rosa and Auguste, Albert J. and Tesh, Robert B. and Weaver, Scott C. and Montañez, Humberto and Liria, Jonathan and Lima, Anderson and Travassos da Rosa, Jorge Fernando Soares and da Silva, Sandro P. and Vasconcelos, Janaina M. and Oliveira, Rodrigo and Vianez, João L. S. G. and Nunes, Marcio R. T.	10.4269/ajtmh.15-0679	Duplication detected via EndNote software version X9
EndNote-62	Human outbreaks of a novel reassortant Oropouche virus in the Brazilian Amazon region	2024	Nature Medicine	Naveca, Felipe Gomes and Almeida, Tatiana Amaral Pires de and Souza, Victor and Nascimento, Valdinete and Silva, Dejanane and Nascimento, Fernanda and Mejía, Matilde and Oliveira, Yasmin Silva de and Rocha, Luisa and Xavier, Natana and Lopes, Janis and Maito, Rodrigo and Meneses, Cátia and Amorim, Tatyana and Fé, Luciana and Camelo, Fernanda Sindeaux and Silva, Samyly Coutinho de Aguiar and Melo,…	10.1038/s41591-024-03300-3	Duplication detected via EndNote software version X9
EndNote-63	Human Orthobunyavirus Infections, Tefé, Amazonas, Brazil	2018	PLoS Currents: Outbreaks	Naveca, Felipe Gomes and Nascimento, Valdinete Alves and Souza, Victor Costa and de Figueiredo, Regina M. P.	10.1371/currents.outbreaks	Duplication detected via EndNote software version X9
EndNote-64	Genomic Epidemiology of 2023-2024 Oropouche Outbreak in Iquitos, Peru reveals independent origin from a concurrent outbreak in Brazil	2024	medRxiv	Olortegui, Maribel Paredes and Schiaffino, Francesca and Peñataro Yori, Pablo and Colston, Josh M. and Shapiama Lopez, Valentino and Pinedo Vasquez, Tackeshy and Garcia Bardales, Paul F. and Flynn, Thomas G. and Ramal-Asayag, Cesar and Hughes, Holley R. and Davis, Emily and Russell, Brandy J. and Brault, Aaron C. and Palomino, Yuri Alfonso Alegre and Munayco, Cesar and Liu, Jie and Houpt, Eric an…	10.1101/2024.12.08.24318674	Duplication detected via EndNote software version X9
EndNote-65	Changes in Relative Species Compositions of Biting Midges (Diptera: Ceratopogonidae) and an Outbreak of Oropouche Virus in Iquitos, Peru	2005	Journal of Medical Entomology	Mercer, David R. and Castillo-Pizango, Maikol J.	10.1093/jmedent/42.4.554	Duplication detected via EndNote software version X9
EndNote-66	Biting Rates and Developmental Substrates for Biting Midges (Diptera: Ceratopogonidae) in Iquitos, Peru	2003	Journal of Medical Entomology	Mercer, David R. and Spinelli, Gustavo R. and Watts, Douglas M. and Tesh, Robert B.	10.1603/0022-2585-40.6.807	Duplication detected via EndNote software version X9
EndNote-67	Isolation of Madre de Dios Virus (Orthobunyavirus; Bunyaviridae), an Oropouche Virus Species Reassortant, from a Monkey in Venezuela	2016	The American journal of tropical medicine and hygiene	Navarro, Juan-Carlos and Giambalvo, Dileyvic and Hernandez, Rosa and Auguste, Albert J. and Tesh, Robert B. and Weaver, Scott C. and Montañez, Humberto and Liria, Jonathan and Lima, Anderson and Travassos da Rosa, Jorge Fernando Soares and da Silva, Sandro P. and Vasconcelos, Janaina M. and Oliveira, Rodrigo and Vianez, João L. S. G. and Nunes, Marcio R. T.	10.4269/ajtmh.15-0679	Duplication detected via EndNote software version X9
EndNote-68	Human outbreaks of a novel reassortant Oropouche virus in the Brazilian Amazon region	2024	Nature Medicine	Naveca, Felipe Gomes and Almeida, Tatiana Amaral Pires de and Souza, Victor and Nascimento, Valdinete and Silva, Dejanane and Nascimento, Fernanda and Mejía, Matilde and Oliveira, Yasmin Silva de and Rocha, Luisa and Xavier, Natana and Lopes, Janis and Maito, Rodrigo and Meneses, Cátia and Amorim, Tatyana and Fé, Luciana and Camelo, Fernanda Sindeaux and Silva, Samyly Coutinho de Aguiar and Melo,…	10.1038/s41591-024-03300-3	Duplication detected via EndNote software version X9
EndNote-69	Oropouche Virus (OROV) in Pregnancy: An Emerging Cause of Placental and Fetal Infection Associated with Stillbirth and Microcephaly following Vertical Transmission	2024	Viruses	Schwartz, David A. and Dashraath, Pradip and Baud, David	10.3390/v16091435	Duplication detected via EndNote software version X9
EndNote-70	First outbreak of Oropouche Fever reported in a non-endemic western region of the Peruvian Amazon: Molecular diagnosis and clinical characteristics	2019	International Journal of Infectious Diseases	Silva-Caso, Wilmer and Aguilar-Luis, Miguel Angel and Palomares-Reyes, Carlos and Mazulis, Fernando and Weilg, Claudia and Del Valle, Luis J. and Espejo-Evaristo, Jaquelin and Soto-Febres, Fernando and Martins-Luna, Johanna and Del Valle-Mendoza, Juana	10.1016/j.ijid.2019.04.011	Duplication detected via EndNote software version X9
EndNote-71	Evolutionary Dynamics of Oropouche Virus in South America	2020	Journal of Virology	Gutierrez, Bernardo and Wise, Emma L. and Pullan, Steven T. and Logue, Christopher H. and Bowden, Thomas A. and Escalera-Zamudio, Marina and Trueba, Gabriel and Nunes, Marcio R. T. and Faria, Nuno R. and Pybus, Oliver G.	10.1128/jvi.01127-19	Duplication detected via EndNote software version X9
EndNote-72	Oropouche infection a neglected arbovirus in patients with acute febrile illness from the Peruvian coast	2020	BMC Research Notes	Martins-Luna, Johanna and del Valle-Mendoza, Juana and Silva-Caso, Wilmer and Sandoval, Isabel and del Valle, Luis J. and Palomares-Reyes, Carlos and Carrillo-Ng, Hugo and Peña-Tuesta, Isaac and Aguilar-Luis, Miguel Angel	10.1186/s13104-020-4937-1	Duplication detected via EndNote software version X9
EndNote-73	Oropouche infection a neglected arbovirus in patients with acute febrile illness from the Peruvian coast	2020	BMC Res Notes	Martins-Luna, J. and Del Valle-Mendoza, J. and Silva-Caso, W. and Sandoval, I. and Del Valle, L. J. and Palomares-Reyes, C. and Carrillo-Ng, H. and Peц╠a-Tuesta, I. and Aguilar-Luis, M. A.	10.1186/s13104-020-4937-1	Duplication detected via EndNote software version X9
EndNote-74	Changes in Relative Species Compositions of Biting Midges (Diptera: Ceratopogonidae) and an Outbreak of Oropouche Virus in Iquitos, Peru	2005	Journal of Medical Entomology	Mercer, David R. and Castillo-Pizango, Maikol J.	10.1093/jmedent/42.4.554	Duplication detected via EndNote software version X9
EndNote-75	Biting Rates and Developmental Substrates for Biting Midges (Diptera: Ceratopogonidae) in Iquitos, Peru	2003	Journal of Medical Entomology	Mercer, David R. and Spinelli, Gustavo R. and Watts, Douglas M. and Tesh, Robert B.	10.1603/0022-2585-40.6.807	Duplication detected via EndNote software version X9
EndNote-76	Isolation of Madre de Dios Virus (Orthobunyavirus; Bunyaviridae), an Oropouche Virus Species Reassortant, from a Monkey in Venezuela	2016	The American journal of tropical medicine and hygiene	Navarro, Juan-Carlos and Giambalvo, Dileyvic and Hernandez, Rosa and Auguste, Albert J. and Tesh, Robert B. and Weaver, Scott C. and Montañez, Humberto and Liria, Jonathan and Lima, Anderson and Travassos da Rosa, Jorge Fernando Soares and da Silva, Sandro P. and Vasconcelos, Janaina M. and Oliveira, Rodrigo and Vianez, João L. S. G. and Nunes, Marcio R. T.	10.4269/ajtmh.15-0679	Duplication detected via EndNote software version X9
EndNote-77	Human outbreaks of a novel reassortant Oropouche virus in the Brazilian Amazon region	2024	Nature Medicine	Naveca, Felipe Gomes and Almeida, Tatiana Amaral Pires de and Souza, Victor and Nascimento, Valdinete and Silva, Dejanane and Nascimento, Fernanda and Mejía, Matilde and Oliveira, Yasmin Silva de and Rocha, Luisa and Xavier, Natana and Lopes, Janis and Maito, Rodrigo and Meneses, Cátia and Amorim, Tatyana and Fé, Luciana and Camelo, Fernanda Sindeaux and Silva, Samyly Coutinho de Aguiar and Melo,…	10.1038/s41591-024-03300-3	Duplication detected via EndNote software version X9
EndNote-78	Emergence of a novel reassortant Oropouche virus drives persistent human outbreaks in the Brazilian Amazon region from 2022 to 2024	2024	medRxiv	Naveca, Felipe Gomes and de Almeida, Tatiana Amaral Pires and Souza, Victor and Nascimento, Valdinete and Silva, Dejanane and Nascimento, Fernanda and Mejía, Matilde and de Oliveira, Yasmin Silva and Rocha, Luisa and Xavier, Natana and Lopes, Janis and Maito, Rodrigo and Meneses, Cátia and Amorim, Tatyana and Fé, Luciana and Camelo, Fernanda Sindeaux and de Aguiar Silva, Samyly Coutinho and de Me…	10.1101/2024.07.23.24310415	Duplication detected via EndNote software version X9
EndNote-79	Isolation of Madre de Dios Virus (Orthobunyavirus; Bunyaviridae), an Oropouche Virus Species Reassortant, from a Monkey in Venezuela	2016	The American journal of tropical medicine and hygiene	Navarro, Juan-Carlos and Giambalvo, Dileyvic and Hernandez, Rosa and Auguste, Albert J. and Tesh, Robert B. and Weaver, Scott C. and Montañez, Humberto and Liria, Jonathan and Lima, Anderson and Travassos da Rosa, Jorge Fernando Soares and da Silva, Sandro P. and Vasconcelos, Janaina M. and Oliveira, Rodrigo and Vianez, João L. S. G. and Nunes, Marcio R. T.	10.4269/ajtmh.15-0679	Duplication detected via EndNote software version X9
EndNote-80	Human outbreaks of a novel reassortant Oropouche virus in the Brazilian Amazon region	2024	Nature Medicine	Naveca, Felipe Gomes and Almeida, Tatiana Amaral Pires de and Souza, Victor and Nascimento, Valdinete and Silva, Dejanane and Nascimento, Fernanda and Mejía, Matilde and Oliveira, Yasmin Silva de and Rocha, Luisa and Xavier, Natana and Lopes, Janis and Maito, Rodrigo and Meneses, Cátia and Amorim, Tatyana and Fé, Luciana and Camelo, Fernanda Sindeaux and Silva, Samyly Coutinho de Aguiar and Melo,…	10.1038/s41591-024-03300-3	Duplication detected via EndNote software version X9
EndNote-81	Emergence of a novel reassortant Oropouche virus drives persistent human outbreaks in the Brazilian Amazon region from 2022 to 2024	2024	medRxiv	Naveca, Felipe Gomes and de Almeida, Tatiana Amaral Pires and Souza, Victor and Nascimento, Valdinete and Silva, Dejanane and Nascimento, Fernanda and Mejía, Matilde and de Oliveira, Yasmin Silva and Rocha, Luisa and Xavier, Natana and Lopes, Janis and Maito, Rodrigo and Meneses, Cátia and Amorim, Tatyana and Fé, Luciana and Camelo, Fernanda Sindeaux and de Aguiar Silva, Samyly Coutinho and de Me…	10.1101/2024.07.23.24310415	Duplication detected via EndNote software version X9
EndNote-82	Human Orthobunyavirus Infections, Tefé, Amazonas, Brazil	2018	PLoS Currents: Outbreaks	Naveca, Felipe Gomes and Nascimento, Valdinete Alves and Souza, Victor Costa and de Figueiredo, Regina M. P.	10.1371/currents.outbreaks	Duplication detected via EndNote software version X9
EndNote-83	Human Orthobunyavirus Infections, Tefé, Amazonas, Brazil	2018	PLoS Currents: Outbreaks	Naveca, Felipe Gomes and Nascimento, Valdinete Alves and Souza, Victor Costa and de Figueiredo, Regina M. P.	10.1371/currents.outbreaks	Duplication detected via EndNote software version X9
EndNote-84	Genomic Epidemiology of 2023-2024 Oropouche Outbreak in Iquitos, Peru reveals independent origin from a concurrent outbreak in Brazil	2024	medRxiv	Olortegui, Maribel Paredes and Schiaffino, Francesca and Peñataro Yori, Pablo and Colston, Josh M. and Shapiama Lopez, Valentino and Pinedo Vasquez, Tackeshy and Garcia Bardales, Paul F. and Flynn, Thomas G. and Ramal-Asayag, Cesar and Hughes, Holley R. and Davis, Emily and Russell, Brandy J. and Brault, Aaron C. and Palomino, Yuri Alfonso Alegre and Munayco, Cesar and Liu, Jie and Houpt, Eric an…	10.1101/2024.12.08.24318674	Duplication detected via EndNote software version X9
EndNote-85	Genomic Epidemiology of 2023-2024 Oropouche Outbreak in Iquitos, Peru reveals independent origin from a concurrent outbreak in Brazil	2024	medRxiv	Olortegui, Maribel Paredes and Schiaffino, Francesca and Peñataro_Yori, Pablo and Colston, Josh M. and Shapiama_Lopez, Valentino and Pinedo_Vasquez, Tackeshy and Garcia_Bardales, Paul F. and Flynn, Thomas G. and Ramal-Asayag, Cesar and Hughes, Holley R. and Davis, Emily and Russell, Brandy J. and Brault, Aaron C. and Palomino, Yuri Alfonso Alegre and Munayco, Cesar and Liu, Jie and Houpt, Eric an…	10.1101/2024.12.08.24318674	Duplication detected via EndNote software version X9
EndNote-86	Genomic Epidemiology of 2023-2024 Oropouche Outbreak in Iquitos, Peru reveals independent origin from a concurrent outbreak in Brazil	2024	medRxiv	Olortegui, M. P. and Schiaffino, F. and Peц╠ataro Yori, P. and Colston, J. M. and Shapiama Lopez, V. and Pinedo Vasquez, T. and Garcia Bardales, P. F. and Flynn, T. G. and Ramal-Asayag, C. and Hughes, H. R. and Davis, E. and Russell, B. J. and Brault, A. C. and Palomino, Y. A. A. and Munayco, C. and Liu, J. and Houpt, E. and Cooper, K. K. and Parker, C. T. and Kosek, M. N.	10.1101/2024.12.08.24318674	Duplication detected via EndNote software version X9
EndNote-87	Molecular detection and clinical characteristics of Bartonella bacilliformis, Leptospira spp., and Rickettsia spp. in the Southeastern Peruvian Amazon basin	2018	BMC Infectious Diseases	Ricapa-Antay, Fiorella and Diaz-Melon, Katia and Silva-Caso, Wilmer and del Valle, Luis J. and Aguilar-Luis, Miguel Angel and Vasquez-Achaya, Fernando and Palomares-Reyes, Carlos and Weilg, Pablo and Li, Dongmei and Manrique, Carlos and del Valle-Mendoza, Juana	10.1186/s12879-018-3541-7	Duplication detected via EndNote software version X9
EndNote-88	Oropouche fever, an emergent disease from the Americas	2017	Microbes and Infection	Romero-Alvarez, Daniel and Escobar, Luis E.	10.1016/j.micinf.2017.11.013	Duplication detected via EndNote software version X9
EndNote-89	Oropouche fever, an emergent disease from the Americas	2018	Microbes and Infection	Romero-Alvarez, Daniel and Escobar, Luis E.	https://doi.org/10.1016/j.micinf.2017.11.013	Duplication detected via EndNote software version X9
EndNote-90	Jatobal virus is a reassortant containing the small RNA of Oropouche virus	2001	Virus Research	Saeed, Mohammad F. and Wang, Heiman and Suderman, Miguel and Beasley, David W. C. and Travassos da Rosa, Amelia and Li, Li and Shope, Robert E. and Tesh, Robert B. and Barrett, Alan D. T.	https://doi.org/10.1016/S0168-1702(01)00262-3	Duplication detected via EndNote software version X9
EndNote-91	Oropouche Fever: A Review	2018	Viruses	Sakkas, Hercules and Bozidis, Petros and Franks, Ashley and Papadopoulou, Chrissanthy	10.3390/v10040175	Duplication detected via EndNote software version X9
EndNote-92	Oropouche fever, an emergent disease from the Americas	2018	Microbes and Infection	Romero-Alvarez, Daniel and Escobar, Luis E.	https://doi.org/10.1016/j.micinf.2017.11.013	Duplication detected via EndNote software version X9
EndNote-93	Jatobal virus is a reassortant containing the small RNA of Oropouche virus	2001	Virus Research	Saeed, Mohammad F. and Wang, Heiman and Suderman, Miguel and Beasley, David W. C. and Travassos da Rosa, Amelia and Li, Li and Shope, Robert E. and Tesh, Robert B. and Barrett, Alan D. T.	https://doi.org/10.1016/S0168-1702(01)00262-3	Duplication detected via EndNote software version X9
EndNote-94	Oropouche Fever: A Review	2018	Viruses	Sakkas, Hercules and Bozidis, Petros and Franks, Ashley and Papadopoulou, Chrissanthy	10.3390/v10040175	Duplication detected via EndNote software version X9
EndNote-95	Oropouche Virus (OROV) in Pregnancy: An Emerging Cause of Placental and Fetal Infection Associated with Stillbirth and Microcephaly following Vertical Transmission	2024	Viruses	Schwartz, David A. and Dashraath, Pradip and Baud, David	10.3390/v16091435	Duplication detected via EndNote software version X9
EndNote-96	Brote de Fiebre de Oropuche en Bagazán, San Martín - Perú: Evaluación Epidemiológica, Manifestaciones Gastrointestinales y Hemorrágicas	2010	Rev Gastroenterol Peru	Alvarez-Falconi PP, Ríos Ruiz BA.	10.47892/rgp.2010.304.421	Duplication detected via EndNote software version X9
EndNote-97	First outbreak of Oropouche Fever reported in a non-endemic central-western region of the Peruvian Amazon. Molecular diagnosis and clinical characteristics	2018	INTERNATIONAL JOURNAL OF INFECTIOUS DISEASES	Silva-Caso, W. and Luis, M. A. A. and Mazulis, F. and Palomares-Reyes, C. and Weilg, C. and Del Valle, L. and Espejo-Evaristo, J. and Soto-Febres, F. and Mendoza, J. D.	10.1016/j.ijid.2018.04.3850	Duplication detected via EndNote software version X9
EndNote-98	First outbreak of Oropouche Fever reported in a non-endemic central-western region of the Peruvian Amazon. Molecular diagnosis and clinical characteristics	2018	International Journal of Infectious Diseases	Silva-Caso, W. and Luis, M. A. Aguilar and Mazulis, F. and Palomares-Reyes, C. and Weilg, C. and Del Valle, L. and Espejo-Evaristo, J. and Soto-Febres, F. and Mendoza, J. Del Valle	https://doi.org/10.1016/j.ijid.2018.04.3850	Duplication detected via EndNote software version X9
EndNote-99	Lack of Evidence of Sylvatic Transmission of Dengue Viruses in the Amazon Rainforest Near Iquitos, Peru	2019	Vector-Borne and Zoonotic Diseases	Turell, Michael J. and Gozalo, Alfonso S. and Guevara, Carolina and Schoeler, George B. and Carbajal, Faustino and López-Sifuentes, Victor M. and Watts, Douglas M.	10.1089/vbz.2018.2408	Duplication detected via EndNote software version X9
EndNote-100	Lack of Evidence of Sylvatic Transmission of Dengue Viruses in the Amazon Rainforest Near Iquitos, Peru	2019	Vector Borne Zoonotic Dis	Turell, M. J. and Gozalo, A. S. and Guevara, C. and Schoeler, G. B. and Carbajal, F. and LцЁpez-Sifuentes, V. M. and Watts, D. M.	10.1089/vbz.2018.2408	Duplication detected via EndNote software version X9
EndNote-101	Oropouche Virus: what is it and how it is transmitted?	2017	Investigacion clinica	Valero, Nereida		Duplication detected via EndNote software version X9
EndNote-102	Isolation of Madre de Dios Virus (Orthobunyavirus; Bunyaviridae), an Oropouche Virus Species Reassortant, from a Monkey in Venezuela	2016	The American journal of tropical medicine and hygiene	Navarro, Juan-Carlos and Giambalvo, Dileyvic and Hernandez, Rosa and Auguste, Albert J. and Tesh, Robert B. and Weaver, Scott C. and Montañez, Humberto and Liria, Jonathan and Lima, Anderson and Travassos da Rosa, Jorge Fernando Soares and da Silva, Sandro P. and Vasconcelos, Janaina M. and Oliveira, Rodrigo and Vianez, João L. S. G. and Nunes, Marcio R. T.	10.4269/ajtmh.15-0679	Duplication detected via EndNote software version X9
EndNote-103	Human outbreaks of a novel reassortant Oropouche virus in the Brazilian Amazon region	2024	Nature Medicine	Naveca, Felipe Gomes and Almeida, Tatiana Amaral Pires de and Souza, Victor and Nascimento, Valdinete and Silva, Dejanane and Nascimento, Fernanda and Mejía, Matilde and Oliveira, Yasmin Silva de and Rocha, Luisa and Xavier, Natana and Lopes, Janis and Maito, Rodrigo and Meneses, Cátia and Amorim, Tatyana and Fé, Luciana and Camelo, Fernanda Sindeaux and Silva, Samyly Coutinho de Aguiar and Melo,…	10.1038/s41591-024-03300-3	Duplication detected via EndNote software version X9
EndNote-104	Genomic Epidemiology of 2023-2024 Oropouche Outbreak in Iquitos, Peru reveals independent origin from a concurrent outbreak in Brazil	2024	medRxiv	Olortegui, Maribel Paredes and Schiaffino, Francesca and Peñataro Yori, Pablo and Colston, Josh M. and Shapiama Lopez, Valentino and Pinedo Vasquez, Tackeshy and Garcia Bardales, Paul F. and Flynn, Thomas G. and Ramal-Asayag, Cesar and Hughes, Holley R. and Davis, Emily and Russell, Brandy J. and Brault, Aaron C. and Palomino, Yuri Alfonso Alegre and Munayco, Cesar and Liu, Jie and Houpt, Eric an…	10.1101/2024.12.08.24318674	Duplication detected via EndNote software version X9
EndNote-105	Changes in Relative Species Compositions of Biting Midges (Diptera: Ceratopogonidae) and an Outbreak of Oropouche Virus in Iquitos, Peru	2005	Journal of Medical Entomology	Mercer, David R. and Castillo-Pizango, Maikol J.	10.1093/jmedent/42.4.554	Duplication detected via EndNote software version X9

## Sheet: Records screened (n=47)
key	title	year	journal	authors	doi	Reason for exclusion or inclusion
EndNote-01	Arthropod-Borne and Rodent-Borne Infections in Peru From 1990 to 2022	2025	The Journal of Infectious Diseases		10.1093/infdis/jiae608	Records Excluded- Title/Abstract Screening: irrelevant to the research question
EndNote-02	Iquitos Virus: A Novel Reassortant Orthobunyavirus Associated with Human Illness in Peru	2011	PLoS Neglected Tropical Diseases	Aguilar, Patricia V. and Barrett, Alan D. and Saeed, Mohammad F. and Watts, Douglas M. and Russell, Kevin and Guevara, Carolina and Ampuero, Julia S. and Suarez, Luis and Cespedes, Manuel and Montgomery, Joel M. and Halsey, Eric S. and Kochel, Tadeusz J.	10.1371/journal.pntd.0001315	Records Excluded- Full text review: Diseases belonging to the same genus, Orthobunyavirus.
EndNote-03	Brote de Fiebre de Oropuche en Bagazán, San Martín - Perú: Evaluación Epidemiológica, Manifestaciones Gastrointestinales y Hemorrágicas	2010	Rev Gastroenterol Peru	Alvarez-Falconi PP, Ríos Ruiz BA.	10.47892/rgp.2010.304.421	Included in the study
EndNote-04	Emerging and reemerging arboviruses: A new threat in Eastern Peru	2017	PLOS ONE	Alva-Urcia, Carlos and Aguilar-Luis, Miguel Angel and Palomares-Reyes, Carlos and Silva-Caso, Wilmer and Suarez-Ognio, Luis and Weilg, Pablo and Manrique, Carlos and Vasquez-Achaya, Fernando and del Valle, Luis J. and del Valle-Mendoza, Juana	10.1371/journal.pone.0187897	Included in the study
EndNote-05	The implication of genetic reassortment in the diagnosis and epidemiology of Oropouche virus in Peru	2018	Salud Publica de Mexico	Atamari-Anahui, N. and Ccorahua-Ríos, M. S. and Cabrera-Enríquez, J. A. and Vilcarromero, S.	10.21149/9215	Records Excluded- Title/Abstract Screening: irrelevant to the research question
EndNote-06	Epidemiology of endemic Oropouche virus transmission in upper Amazonian Peru	1998	The American journal of tropical medicine and hygiene	Baisley, K. J. and Watts, D. M. and Munstermann, L. E. and Wilson, M. L.	10.4269/ajtmh.1998.59.710	Records Excluded- Full text review: Incomplete version
EndNote-07	Establishment of a multisite umbrella cohort study protocol to describe the epidemiology and aetiologies of acute undifferentiated febrile illness in Latin America	2024	BMJ Open	Cabada, Miguel Mauricio and Aguilar, Patricia Veronica and Rodas, Juan David and Hidalgo, Marylin and Mozo, Karen and Gonzalez-Diaz, Eugenia Smirna and Jimenez-Coello, Matilde and Diaz, Francisco Javier and Dacso, Mathew M. and Ortega-Pacheco, Antonio and Arboleda, Margarita and Walker, David H. and Weaver, Scott C. and Melby, Peter C.	10.1136/bmjopen-2023-083560	Records Excluded- Title/Abstract Screening: irrelevant to the research question
EndNote-08	Early Release - Co-Circulation of 2 Oropouche Virus Lineages during Outbreak, Amazon Region of Peru, 2023–2024 - Volume 31, Number 4—April 2025 - Emerging Infectious Diseases journal - CDC	2024	Emerging Infectious Diseases	Cruz, Cristhopher D. and Espejo, Victoria and Espinoza, Angelica and Castillo-Oré, Roger M. and Troncos, Gilda and Ampuero, Julia S. and Silva, Maria E.	10.3201/eid3104.241748	Records Excluded- Title/Abstract Screening: irrelevant to the research question
EndNote-09	Co-Circulation of 2 Oropouche Virus Lineages during Outbreak, Amazon Region of Peru, 2023-2024	2025	Emerg Infect Dis	Cruz, Cristhopher D. and Espejo, Victoria and Espinoza, Angelica and Castillo-Oré, Roger M. and Troncos, Gilda and Ampuero, Julia S. and Silva, Maria E.	10.3201/eid3104.241748	Records Excluded- Title/Abstract Screening: irrelevant to the research question
EndNote-10	Oropouche Virus: Clinical, Epidemiological, and Molecular Aspects of a Neglected Orthobunyavirus	2017	The American Journal of Tropical Medicine and Hygiene	da Rosa, Jorge Fernando Travassos and de Souza, William Marciel and de Paula Pinheiro, Francisco and Figueiredo, Mário Luiz and Cardoso, Jedson Ferreira and Acrani, Gustavo Olszanski and Nunes, Márcio Roberto Teixeira	10.4269/ajtmh.16-0672	Records Excluded- Full text review: Incorrect study design
EndNote-11	Rapid Viral Expansion Beyond the Amazon Basin: Increased Epidemic Activity of Oropouche Virus Across the Americas	2024	medRxiv	de Melo Iani, Felipe Campos and Pereira, Felicidade Mota and de Oliveira, Elaine Cristina and Rodrigues, Janete Taynã Nascimento and Machado, Mariza Hoffmann and Fonseca, Vagner and Adelino, Talita Emile Ribeiro and Guimarães, Natália Rocha and Tomé, Luiz Marcelo Ribeiro and Gómez, Marcela Kelly Astete and Nardy, Vanessa Brandão and Ribeiro, Adriana Aparecida and Rosewell, Alexander and Ferreira,…	10.1101/2024.08.02.24311415	Records Excluded- Title/Abstract Screening: irrelevant to the research question
EndNote-12	Travel-associated international spread of Oropouche virus beyond the Amazon	2025	Journal of Travel Medicine	de Melo Iani, Felipe Campos and Pereira, Felicidade Mota and de Oliveira, Elaine Cristina and Rodrigues, Janete Taynã Nascimento and Machado, Mariza Hoffmann and Fonseca, Vagner and Adelino, Talita Emile Ribeiro and Guimarães, Natália Rocha and Tomé, Luiz Marcelo Ribeiro and Gómez, Marcela Kelly Astete and Nardy, Vanessa Brandão and Ribeiro, Adriana Aparecida and Rosewell, Alexander and Ferreira,…	10.1093/jtm/taaf018	Records Excluded- Title/Abstract Screening: irrelevant to the research question
EndNote-13	Unidentified dengue serotypes in DENV positive samples and detection of other pathogens responsible for an acute febrile illness outbreak 2016 in Cajamarca, Peru	2020	BMC Research Notes	del Valle-Mendoza, Juana and Vasquez-Achaya, Fernando and Aguilar-Luis, Miguel Angel and Martins-Luna, Johanna and Bazán-Mayra, Jorge and Zavaleta-Gavidia, Victor and Silva-Caso, Wilmer and Carrillo-Ng, Hugo and Tarazona-Castro, Yordi and Aquino-Ortega, Ronald and del Valle, Luis J.	10.1186/s13104-020-05318-5	Records Excluded- Title/Abstract Screening: irrelevant to the research question
EndNote-14	Oropouche virus infection in patients with acute febrile syndrome: Is a predictive model based solely on signs and symptoms useful?	2022	PLoS ONE	Durango-Chavez, Hilda V. and Toro-Huamanchumo, Carlos J. and Silva-Caso, Wilmer and Martins-Luna, Johanna and Aguilar-Luis, Miguel Angel and del Valle-Mendoza, Juana and Puyen, Zully M.	10.1371/journal.pone.0270294	Included in the study
EndNote-15	The spatiotemporal ecology of Oropouche virus across Latin America: a multidisciplinary, laboratory-based, modelling study	2025	The Lancet Infectious Diseases	Fischer, Carlo and Frühauf, Anna and Inchauste, Lucia and Cassiano, Murilo Henrique Anzolini and Ramirez, Heriberto Arévalo and Barthélémy, Karine and Machicado, Lissete Bautista and Bozza, Fernando Augusto and Brites, Carlos and Cabada, Miguel Mauricio and Sánchez, César A. Cabezas and Rodríguez, Angie Cervantes and de Lamballerie, Xavier and de Los Milagros Peralta Delgado, Roxana and de Olivei…	10.1016/s1473-3099(25)00110-0	Records Excluded- Title/Abstract Screening: irrelevant to the research question
EndNote-16	Arboviral Etiologies of Acute Febrile Illnesses in Western South America, 2000–2007	2010	PLoS Neglected Tropical Diseases	Forshey, Brett M. and Guevara, Carolina and Laguna-Torres, V. Alberto and Cespedes, Manuel and Vargas, Jorge and Gianella, Alberto and Vallejo, Efrain and Madrid, César and Aguayo, Nicolas and Gotuzzo, Eduardo and Suarez, Victor and Morales, Ana Maria and Beingolea, Luis and Reyes, Nora and Perez, Juan and Negrete, Monica and Rocha, Claudio and Morrison, Amy C. and Russell, Kevin L. and J. Blair,…	10.1371/journal.pntd.0000787	Records Excluded- Full text review: Incorrect country
EndNote-17	Detección de la circulación del virus Oropuche en la región Madre de Dios, Perú, (diciembre 2015 - enero 2016)	2016	Revista Peruana de Medicina Experimental y Salud Pública	García, María P. and Merino, Nancy S. and Figueroa, Dana and Marcelo, Adolfo and Tineo V, Edwin and Manrique, Carlos and Donaires, Fernando and Céspedes, Manuel and Cabrera, Rufino and Cabezas, César	10.17843/rpmesp.2016.332.2098	Records Excluded- Full text review: Incorrect study design
EndNote-18	Human outbreaks of a novel reassortant Oropouche virus in the Brazilian Amazon region	2024	Nature Medicine	Naveca, Felipe Gomes and Almeida, Tatiana Amaral Pires de and Souza, Victor and Nascimento, Valdinete and Silva, Dejanane and Nascimento, Fernanda and Mejía, Matilde and Oliveira, Yasmin Silva de and Rocha, Luisa and Xavier, Natana and Lopes, Janis and Maito, Rodrigo and Meneses, Cátia and Amorim, Tatyana and Fé, Luciana and Camelo, Fernanda Sindeaux and Silva, Samyly Coutinho de Aguiar and Melo,…	10.1038/s41591-024-03300-3	Records Excluded- Title/Abstract Screening: irrelevant to the research question
EndNote-19	La fiebre de Oropouche: ¿Una nueva amenaza para la Salud Global?	2024	Boletín Epidemiológico Semanal	Guerras, Juan Miguel and Estévez-Reboredo, Rosa Mª and Herrador-Ortiz, Zaida and Fernández-Martínez, Beatriz	10.4321/s2173-92772024000300002	Records Excluded- Title/Abstract Screening: irrelevant to the research question
EndNote-20	Evolutionary Dynamics of Oropouche Virus in South America	2020	Journal of Virology	Gutierrez, Bernardo and Wise, Emma L. and Pullan, Steven T. and Logue, Christopher H. and Bowden, Thomas A. and Escalera-Zamudio, Marina and Trueba, Gabriel and Nunes, Marcio R. T. and Faria, Nuno R. and Pybus, Oliver G.	10.1128/jvi.01127-19	Records Excluded- Title/Abstract Screening: irrelevant to the research question
EndNote-21	Oropouche infection a neglected arbovirus in patients with acute febrile illness from the Peruvian coast	2020	BMC Research Notes	Martins-Luna, Johanna and del Valle-Mendoza, Juana and Silva-Caso, Wilmer and Sandoval, Isabel and del Valle, Luis J. and Palomares-Reyes, Carlos and Carrillo-Ng, Hugo and Peña-Tuesta, Isaac and Aguilar-Luis, Miguel Angel	10.1186/s13104-020-4937-1	Included in the study
EndNote-22	Changes in Relative Species Compositions of Biting Midges (Diptera: Ceratopogonidae) and an Outbreak of Oropouche Virus in Iquitos, Peru	2005	Journal of Medical Entomology	Mercer, David R. and Castillo-Pizango, Maikol J.	10.1093/jmedent/42.4.554	Records Excluded- Title/Abstract Screening: irrelevant to the research question
EndNote-23	Biting Rates and Developmental Substrates for Biting Midges (Diptera: Ceratopogonidae) in Iquitos, Peru	2003	Journal of Medical Entomology	Mercer, David R. and Spinelli, Gustavo R. and Watts, Douglas M. and Tesh, Robert B.	10.1603/0022-2585-40.6.807	Records Excluded- Title/Abstract Screening: irrelevant to the research question
EndNote-24	Isolation of Madre de Dios Virus (Orthobunyavirus; Bunyaviridae), an Oropouche Virus Species Reassortant, from a Monkey in Venezuela	2016	The American journal of tropical medicine and hygiene	Navarro, Juan-Carlos and Giambalvo, Dileyvic and Hernandez, Rosa and Auguste, Albert J. and Tesh, Robert B. and Weaver, Scott C. and Montañez, Humberto and Liria, Jonathan and Lima, Anderson and Travassos da Rosa, Jorge Fernando Soares and da Silva, Sandro P. and Vasconcelos, Janaina M. and Oliveira, Rodrigo and Vianez, João L. S. G. and Nunes, Marcio R. T.	10.4269/ajtmh.15-0679	Records Excluded- Title/Abstract Screening: irrelevant to the research question
EndNote-25	Human outbreaks of a novel reassortant Oropouche virus in the Brazilian Amazon region	2024	Nature Medicine	Naveca, Felipe Gomes and Almeida, Tatiana Amaral Pires de and Souza, Victor and Nascimento, Valdinete and Silva, Dejanane and Nascimento, Fernanda and Mejía, Matilde and Oliveira, Yasmin Silva de and Rocha, Luisa and Xavier, Natana and Lopes, Janis and Maito, Rodrigo and Meneses, Cátia and Amorim, Tatyana and Fé, Luciana and Camelo, Fernanda Sindeaux and Silva, Samyly Coutinho de Aguiar and Melo,…	10.1038/s41591-024-03300-3	Records Excluded- Title/Abstract Screening: irrelevant to the research question
EndNote-26	Emergence of a novel reassortant Oropouche virus drives persistent human outbreaks in the Brazilian Amazon region from 2022 to 2024	2024	medRxiv	Naveca, Felipe Gomes and de Almeida, Tatiana Amaral Pires and Souza, Victor and Nascimento, Valdinete and Silva, Dejanane and Nascimento, Fernanda and Mejía, Matilde and de Oliveira, Yasmin Silva and Rocha, Luisa and Xavier, Natana and Lopes, Janis and Maito, Rodrigo and Meneses, Cátia and Amorim, Tatyana and Fé, Luciana and Camelo, Fernanda Sindeaux and de Aguiar Silva, Samyly Coutinho and de Me…	10.1101/2024.07.23.24310415	Records Excluded- Title/Abstract Screening: irrelevant to the research question
EndNote-27	Human Orthobunyavirus Infections, Tefé, Amazonas, Brazil	2018	PLoS Currents: Outbreaks	Naveca, Felipe Gomes and Nascimento, Valdinete Alves and Souza, Victor Costa and de Figueiredo, Regina M. P.	10.1371/currents.outbreaks.7d65e5eb6ef75664da68905c5582f7f7	Records Excluded- Title/Abstract Screening: irrelevant to the research question
EndNote-28	Genomic Epidemiology of 2023-2024 Oropouche Outbreak in Iquitos, Peru reveals independent origin from a concurrent outbreak in Brazil	2024	medRxiv	Olortegui, Maribel Paredes and Schiaffino, Francesca and Peñataro Yori, Pablo and Colston, Josh M. and Shapiama Lopez, Valentino and Pinedo Vasquez, Tackeshy and Garcia Bardales, Paul F. and Flynn, Thomas G. and Ramal-Asayag, Cesar and Hughes, Holley R. and Davis, Emily and Russell, Brandy J. and Brault, Aaron C. and Palomino, Yuri Alfonso Alegre and Munayco, Cesar and Liu, Jie and Houpt, Eric an…	10.1101/2024.12.08.24318674	Records Excluded- Full text review: Incorrect study design
EndNote-29	Sera of Peruvians with fever of unknown origins include viral nucleic acids from non-vertebrate hosts	2018	Virus Genes	Phan, T. G. and del Valle Mendoza, J. and Sadeghi, M. and Altan, E. and Deng, X. and Delwart, E.	10.1007/s11262-017-1514-3	Records Excluded- Title/Abstract Screening: irrelevant to the research question
EndNote-30	First Detection of Oropouche Virus in Culicoides insignis in the Ucayali Region, Peru: Evidence of a Possible New Vector	2024	medRxiv	Requena-Zúñiga, Edwin and Palomino-Salcedo, Miriam and García-Mendoza, María P. and Figueroa-Romero, Maribel D. and Merino-Sarmiento, Nancy S. and Escalante-Maldonado, Oscar and Cornelio-Santos, Ana L. and Cárdenas-Garcia, Patricia and Jiménez, Carlos Augusto and Cabezas-Sanchez, César	10.1101/2024.12.06.24318268	Records Excluded- Title/Abstract Screening: irrelevant to the research question
EndNote-31	Molecular detection and clinical characteristics of Bartonella bacilliformis, Leptospira spp., and Rickettsia spp. in the Southeastern Peruvian Amazon basin	2018	BMC Infectious Diseases	Ricapa-Antay, Fiorella and Diaz-Melon, Katia and Silva-Caso, Wilmer and del Valle, Luis J. and Aguilar-Luis, Miguel Angel and Vasquez-Achaya, Fernando and Palomares-Reyes, Carlos and Weilg, Pablo and Li, Dongmei and Manrique, Carlos and del Valle-Mendoza, Juana	10.1186/s12879-018-3541-7	Records Excluded- Title/Abstract Screening: irrelevant to the research question
EndNote-32	Vegetation loss and the 2016 Oropouche fever outbreak in Peru	2017	Memórias do Instituto Oswaldo Cruz	Romero-Alvarez, Daniel and Escobar, Luis E.	10.1590/0074-02760160415	Records Excluded- Title/Abstract Screening: irrelevant to the research question
EndNote-33	Oropouche fever, an emergent disease from the Americas	2017	Microbes and Infection	Romero-Alvarez, Daniel and Escobar, Luis E.	10.1016/j.micinf.2017.11.013	Records Excluded- Title/Abstract Screening: irrelevant to the research question
EndNote-34	Diagnosis of Oropouche Virus Infection Using a Recombinant Nucleocapsid Protein-Based Enzyme Immunoassay	2001	Journal of Clinical Microbiology	Saeed, Mohammad F. and Nunes, Marcio and Vasconcelos, Pedro F. and Da Rosa, Amelia P. A. Travassos and Watts, Douglas M. and Russell, Kevin and Shope, Robert E. and Tesh, Robert B. and Barrett, Alan D. T.	10.1128/jcm.39.7.2445-2452.2001	Records Excluded- Title/Abstract Screening: irrelevant to the research question
EndNote-35	Jatobal virus is a reassortant containing the small RNA of Oropouche virus	2001	Virus Research	Saeed, Mohammad F. and Wang, Heiman and Suderman, Miguel and Beasley, David W. C. and Travassos da Rosa, Amelia and Li, Li and Shope, Robert E. and Tesh, Robert B. and Barrett, Alan D. T.	https://doi.org/10.1016/S0168-1702(01)00262-3	Records Excluded- Title/Abstract Screening: irrelevant to the research question
EndNote-36	Oropouche Fever: A Review	2018	Viruses	Sakkas, Hercules and Bozidis, Petros and Franks, Ashley and Papadopoulou, Chrissanthy	10.3390/v10040175	Records Excluded- Title/Abstract Screening: irrelevant to the research question
EndNote-37	Experimental infection of suckling mice by subcutaneous inoculation with Oropouche virus	2012	Virus Research	Santos, Rodrigo I. and Almeida, Mariana F. P. and Paula, Flávia E. and Rodrigues, Alcir Humberto and Saranzo, Ariane Mattioli and Paula, André E. and Silva, Maria Lúcia and Correa, Vani Maria Alves and Acrani, Gustavo Olszanski and Neder, Luciano and Arruda, Eurico	10.1016/j.virusres.2012.07.006	Records Excluded- Title/Abstract Screening: irrelevant to the research question
EndNote-38	Oropouche Virus (OROV) in Pregnancy: An Emerging Cause of Placental and Fetal Infection Associated with Stillbirth and Microcephaly following Vertical Transmission	2024	Viruses	Schwartz, David A. and Dashraath, Pradip and Baud, David	10.3390/v16091435	Records Excluded- Title/Abstract Screening: irrelevant to the research question
EndNote-39	First outbreak of Oropouche Fever reported in a non-endemic western region of the Peruvian Amazon: Molecular diagnosis and clinical characteristics	2019	International Journal of Infectious Diseases	Silva-Caso, Wilmer and Aguilar-Luis, Miguel Angel and Palomares-Reyes, Carlos and Mazulis, Fernando and Weilg, Claudia and Del Valle, Luis J. and Espejo-Evaristo, Jaquelin and Soto-Febres, Fernando and Martins-Luna, Johanna and Del Valle-Mendoza, Juana	10.1016/j.ijid.2019.04.011	Included in the study
EndNote-40	Lack of Evidence of Sylvatic Transmission of Dengue Viruses in the Amazon Rainforest Near Iquitos, Peru	2019	Vector-Borne and Zoonotic Diseases	Turell, Michael J. and Gozalo, Alfonso S. and Guevara, Carolina and Schoeler, George B. and Carbajal, Faustino and López-Sifuentes, Victor M. and Watts, Douglas M.	10.1089/vbz.2018.2408	Records Excluded- Title/Abstract Screening: irrelevant to the research question
EndNote-41	Genomic characterization, origin, and local transmission of Oropouche Virus in Bolivia in 2024	2024	medRxiv	Valdez, Joel Alejandro Chuquimia and Arantes, Ighor and Martínez, Sebastián Sasías and Mendoza, Cleidy Orellana and Loayza, Nelly Mendoza and Marquina, Jhonatan D. and Laura, Helen Castillo and Kacic, Roxana Salamanca and Morales, Maya Xochitl Espinoza and Gresh, Lionel and Gómez, Mariela Martínez and Méndez-Rico, Jairo and Bello, Gonzalo and Naveca, Felipe Gomes and Mafayle, Leidy Roxana Loayza	10.1101/2024.12.23.24319382	Records Excluded- Title/Abstract Screening: irrelevant to the research question
EndNote-42	Oropouche Virus: what is it and how it is transmitted?	2017	Investigacion clinica	Valero, Nereida		Records Excluded- Title/Abstract Screening: irrelevant to the research question
EndNote-43	Oropouche fever epidemic in Northern Brazil: Epidemiology and molecular characterization of isolates	2008	Journal of Clinical Virology	Vasconcelos, Helena B. and Azevedo, Raimunda S. S. and Casseb, Samir M. and Nunes-Neto, Joaquim P. and Chiang, Jannifer O. and Cantuária, Patrick C. and Segura, Maria N. O. and Martins, Lívia C. and Monteiro, Hamilton A. O. and Rodrigues, Sueli G. and Nunes, Márcio R. T. and Vasconcelos, Pedro F. C.	10.1016/j.jcv.2008.11.006	Records Excluded- Title/Abstract Screening: irrelevant to the research question
EndNote-44	Venezuelan equine encephalitis and Oropouche virus infections among Peruvian army troops in the Amazon region of Peru	1997	The American journal of tropical medicine and hygiene	Watts, D. M. and Lavera, V. and Callahan, J. and Rossi, C. and Oberste, M. S. and Roehrig, J. T. and Cropp, C. B. and Karabatsos, N. and Smith, J. F. and Gubler, D. J. and Wooster, M. T. and Nelson, W. M. and Hayes, C. G.	10.4269/ajtmh.1997.56.661	Records Excluded- Full text review: Incomplete version
EndNote-45	Molecular and antigenic characterization of group C orthobunyaviruses isolated in Peru	2018	PLoS ONE	Castillo Oré RM, Caceda RE, Huaman AA, Williams M, Hang J, Juarez DE, Kochel TJ, Halsey ES, Forshey BM.	10.1371/journal.pone.0200576	Records Excluded- Full text review: Diseases belonging to the same genus, Orthobunyavirus.
EndNote-46	Etiologies of Acute Undifferentiated Febrile Illnesses in and near Iquitos from 1993 to 1999 in the Amazon River Basin of Peru	2022	The American Journal of Tropical Medicine and Hygiene	Watts, Douglas M. and Russell, Kevin L. and Wooster, Mark T. and Sharp, Trueman W. and Morrison, Amy C. and Kochel, Tad J. and Bautista, Christian T. and Block, Karla and Guevara, Carolina and Aguilar, Patricia and Palermo, Pedro M. and Calampa, Carlos and Porter, Kevin R. and Hayes, Curtis G. and Weaver, Scott C. and de Rosa, Amelia Travassos and Vinetz, Joseph M. and Shope, Robert E. and Gotuzz…	10.4269/ajtmh.22-0259	Included in the study
EndNote-47	Isolation of Oropouche Virus from Febrile Patient, Ecuador - Volume 24, Number 5—May 2018 - Emerging Infectious Diseases journal - CDC	2018	Emerging Infectious Diseases	Wise, Emma L. and Pullan, Steven T. and Márquez, Sully and Paz, Verónica and Mosquera, Juan D. and Zapata, Sonia and Jackson, Simon K. and Fejer, Gyorgy and Trueba, Gabriel and Logue, Christopher H.	10.3201/eid2405.171569	Records Excluded- Title/Abstract Screening: irrelevant to the research question
